# Supplementary material for: An anticipatory mechanism enhances the cooperative behaviors of quorum sensing mutants in Pseudomonas aeruginosa
Source: PLoS Pathog. 2025 Apr 15;21(4):e1013046. doi: 10.1371/journal.ppat.1013046 (PMC12021273; doi:10.1371/journal.ppat.1013046)
Supplement: S1 Table — (XLSX) [file ppat.1013046.s010.xlsx]

## Sheet: Table S1
Table S1. Identification of LasR variants during P. aeruginosa PAO1 in vitro evolution.
Nucleotide changes	Amino acid changes	Reference
D(-25 to +12)	Truncation	Ref (1)
C221 -> T	P74 -> L
C683 -> T	A228 -> V
G541-> A	E181-> K
D(654 to 647)	Truncation	Ref (2)
C475-> A	A158-> E
D(330 to 342)	Truncation
C344->T	T115->I
A634->G	M212->V
G676 ->A	V226-> I	Ref (3)
Reference
1. Sandoz, K.M., Mitzimberg, S.M., and Schuster, M. (2007). Social cheating in Pseudomonas aeruginosa quorum sensing. Proceedings of the National Academy of Sciences 104, 15876-15881.
2. Robinson, T., Smith, P., Alberts, E.R., Colussi-Pelaez, M., and Schuster, M. (2020). Cooperation and Cheating through a Secreted Aminopeptidase in the Pseudomonas aeruginosa RpoS Response. mBio 11.
3. Jiang, B., Qiu, H., Lu, C., Lu, M., Li, Y., and Dai, W. (2024). Uncovering the GacS-mediated role in evolutionary progression through trajectory reconstruction in Pseudomonas aeruginosa. Nucleic Acids Research, gkae187.
