# Supplementary material for: An anticipatory mechanism enhances the cooperative behaviors of quorum sensing mutants in Pseudomonas aeruginosa
Source: PLoS Pathog. 2025 Apr 15;21(4):e1013046. doi: 10.1371/journal.ppat.1013046 (PMC12021273; doi:10.1371/journal.ppat.1013046)
Supplement: S2 Table — (XLSX) [file ppat.1013046.s011.xlsx]

## Sheet: Table S2
Table S2. LasR homolog sequences used in the study.
Strain	Protein	Accession number
Pseudomonas aeruginosa	LasR	NP_250121.1
Aeromonas salmonicida	AhyR	YP_855090.1
Erwinia carotovora	CarR	Q46751.1
Pantoea stewartia	EsaR	P54293.1
Vibrio fischeri	LuxR	YP_206883.1
Pseudomonas fluorescens	PhzR	Q51786.1
Vibrio anguillarum	VanR	AAC45213.1
Yersinia enterocolitica	YenR	WP_005170826.1
