# Supplementary material for: An anticipatory mechanism enhances the cooperative behaviors of quorum sensing mutants in Pseudomonas aeruginosa
Source: PLoS Pathog. 2025 Apr 15;21(4):e1013046. doi: 10.1371/journal.ppat.1013046 (PMC12021273; doi:10.1371/journal.ppat.1013046)
Supplement: S4 Table — (XLSX) [file ppat.1013046.s013.xlsx]

## Sheet: Table S4
Table S4. Oligonucleotides used in this study
Name	Sequence, 5' to 3'
Deletion of psdR gene
psdR_UP_F1	AGCAAGCTTCTGCAGGTCGACTCTAGAGGATCCCCTTCCTCCCAGGTGTGGA
psdR_UP_R1	TGGGGAGACTCTTGTTGAAAGGC
psdR_DOWN_F1	CTGGGTATACTGCGCCTTTCAACAAGAGTCTCCCCAGCCAGTCCGTAGCGCACCTT
psdR_DOWN_R1	GAAATTAATTAAGGTACCGAATTCGAGCTCGAGCCCAGCTTTCCGCCAGGGCCGGGAT
psdR_delet_detect_F1	AATAGGGGTTCGGGTAGTTC
psdR_delet_detect_R1	ATTCGCTGATGCCGAAATTA
Deletion of mdpA and dppA3 genes
dppA3_UP_F1	AGCATAAATGTAAAGCAAGCTTCTGCAGCAGCTCCTTCCCCGGCAAC
dppA3_UP_R1	GCAAACCTCATTTTTTCTTTTTCTAAGGGCAT
dppA3_DOWN_F1	CTTAGAAAAAGAAAAAATGAGGTTTGCTGCCGACGCCGCCCCGGTCGTG
dppA3_DOWN_R1	ATTAAGGTACCGAATTCGAGCTCGAGTGTAGCCCGAGCTGTACTTGA
dppA3_delet detect_F1	CCATAAGGCCGATCCTCAGACG
dppA3_delet detect_R1	TACTCGGTGGTCATGTCCT
mdpA_UP_F1	CATAAATGTAAAGCAAGCTTTCTGCAGCCCGGACACACCCCTGAACCTC
mdpA_UP_R1	CGAGGAGAACAACAATCCGGCCGAACGATAACGC
mdpA_DOWN_F1	CGGCGTTATCGTTCGGCCGGATTGTTGTTCTCCTCGTCTGGACCG
mdpA_DOWN_R1	TTAATTAAGGTACCGAATTCGAGCTCGAGAGCTCCGACTGGTAGCCCAC
mdpA_delet detect_F1	AAGAAGCGGCGATGATCACCT
mdpA_delet detect_R1	TTGAAAGGCGCAGTATACCCAG
Construct lasR mutants
lasR219-up-F1	GAAAAGTGGCTATGTCGCCG
lasR219-up-F2	GCATAAATGTAAAGCAAGCTTGAAAAGTGGCTATGTCGCCG
lasR219-up-F3	GGGCTGGCTACGCGCGGGTCGAGCCGACGGTCAGTCACTG
lasR219-down-R1	TCAGAGAGTAATAAGACCCAAATTAACG
lasR219-down-R2	CGAGCTCGAGCCCGGGGATCCTCAGAGAGTAATAAGACCCAAATTAACG
Detection of pGEX2-based constucts
pGEX2 detect F	GAAATGCCGTATGTTTCCTT
pGEX2 detect R	TCCGCGTTTCCAGACTTTAC
Expression of miniTn7-based PrrnB-LasR228 or PlasR-LasR228
PrrnB-F	GTTGCGCGGTCAGAAAATTAT
Tn7-PrrnB-HindIII-F	CGAGGTACCGGGCCCAAGCTTGTTGCGCGGTCAGAAAATTATT
Tn7-PrrnB-R	GCTTAATTTCTCCTCTTTAATTCTAGAGTGGTGTCGCATTATAGGGAGTT
LasR228-F	ATGGCCTTGGTTGACGGTTT
PrrnB-LasR228-F	TTAAAGAGGAGAAATTAAGCATGGCCTTGGTTGACGGTTTTCTTGAGC
LasI-R	CCAGATGTGCGGCGAGCAAGG
LasI+BamHI-R	TGAGCTCACTAGTGGATCCCCAGATGTGCGGCG
PlasR+LasR228-F	CGCGCACAGACGTCTGCGC
Pactin-LasR-F	GGTACCGGGCCCAAGCTTCGCGCACAGACGTCTGCG
miniTn7_detect F	ATTAATGCAGCGCCCAAACA
miniTn7_detect R	TGACAAAGGGAATCAGGGGA
pPROBE_GT containing lasB or rhlA or pqsA or lasR promoter
PlasB_GFP_HindIII_F	CCCAAGCTTGCAGCAGCGGATCGTCGG
PlasB_GFP_BamHI_R	CGCGGATCCCAACAGGTCAAGCGTAGAAACCTTCT
PrhlA_GFP_HindIII_F	TTTTTAAGCTTGCATGCGAGGCCTGCGAA
PrhlA_GFP_BamHI_R	AAAAAAGGATCCTCTAGAAACCGATACCAACAGACTTTCGC
PpqsA_GFP_HindIII_F	GGAATTGGGGATCGGAAGCTTGTAGGTGTCCTCTTCGGCAG
PpqsA_GFP_EcoRI_R	CTTTAGTTAGTTAGGGAATTCGACAGAACGTTCCCTCTTCAG
PlasR_GFP_HindIII_F	AATTGGGGATCGGAAGCTTTGCGCCGCGCACAGACGTC
PlasR_GFP_BamHI_R	TCGGTACCCGGGGATCCTAGCCAGCCCGGTCGTAATGC
PROBE_BamHI	GGATCCCCGGGTACCGAGCT
PROBE_HindIII	AAGCTTCCGATCCCCAATTC
PROBE_detect _F1	GTTTTCCCAGTCACGACGTT
PROBE_detect _R1	GTTGGCCATGGAACAGGTAG
