# Supplementary material for: An anticipatory mechanism enhances the cooperative behaviors of quorum sensing mutants in Pseudomonas aeruginosa
Source: PLoS Pathog. 2025 Apr 15;21(4):e1013046. doi: 10.1371/journal.ppat.1013046 (PMC12021273; doi:10.1371/journal.ppat.1013046)
Supplement: S5 Table — (XLSX) [file ppat.1013046.s014.xlsx]

## Sheet: Table S5
Table S5. Bacterial strains used in this study
Bacterial strain	Description	Reference or source
P. aeruginosa
PAO1	Wild-type strain	Ref (1)
LasR	PAO1 LasR-null mutant	Ref (2)
LasR228	PAO1 containing lasR C683T point mutation	Ref (3)
LasR73	PAO1 containing lasR C219G point mutation	This study
LasR196	PAO1 containing lasR G588T point mutation	This study
PsdR	PAO1 PsdR-null mutant	This study
PsdR-LasR228	PAO1 containing lasR C683T point mutation and PsdR-null mutant	This study
PsdR-LasR73	PAO1 containing lasR C219G point mutation and PsdR-null mutant	This study
PsdR-LasR196	PAO1 containing lasR G588T point mutation and PsdR-null mutant	This study
PMD-LasR228	PAO1 containing lasR C683T point mutation and PsdR-,MdpA- and DppA3-null triple mutant	This study
PMD-LasR73	PAO1 containing lasR C219G point mutation and PsdR-,MdpA- and DppA3-null triple mutant	This study
E. coli
DH5α	supE44 lacU169( 80lacZ M15) hsdR17 recA1 endA1 gyrA96 thi-1 relA1 pir	Laboratory collection
plasmid
pEXG2	Allelic exchange vector with pBR origin, gentamicin reistance, sacB,Gmr	Ref (4)
PRK2013	Helper plasmid; ColE1 replicon,Mob+ Tra+ Kmr	Ref (5)
pUC18T-miniTn7T-Gm	Broad host-range vectors used for integration of single-copy genes into bacterial chromosomes at a neutral site	Ref (6)
miniTn7-PrrnB-LasR228	pUC18T-miniTn7T containing an PrrnB-LasR228 fragment, Gmr	This study
miniTn7-PlasR-LasR228	pUC18T-miniTn7T containing an PlasR-LasR228 fragment, Gmr	This study
pTNS2	Helper plasmid, Gmr	Ref (7)
pPROBE-GT	Broad-host-range pVS1/p15a GFP reporter, Gmr	Ref (8)
PlasB-GFP	pPROBE-GT vector containing lasB promoter fragment, Gmr	This study
PrhlA-GFP	pPROBE-GT vector containing rhlA promoter fragment, Gmr	This study
PpqsA-GFP	pPROBE-GT vector containing pqsA promoter fragment, Gmr	This study
PlasR-GFP	pPROBE-GT vector containing lasR promoter fragment, Gmr	This study
pECP61.5	Contains an PrhlA-LacZ translation fusion and an IPTG-inducible RhlR , Apr	Ref (9)
pGEX-6p-1	Protein expression vector, Ampr	Laboratory collection
1. Stover, C.K., Pham, X.Q., Erwin, A., Mizoguchi, S., Warrener, P., Hickey, M., Brinkman, F., Hufnagle, W., Kowalik, D., and Lagrou, M. (2000). Complete genome sequence of Pseudomonas aeruginosa PAO1, an opportunistic pathogen. Nature 406, 959-964.
2. Wang, M., Schaefer, A.L., Dandekar, A.A., and Greenberg, E.P. (2015). Quorum sensing and policing of Pseudomonas aeruginosa social cheaters. Proceedings of the National Academy of Sciences 112, 2187-2191.
3. Asfahl, K. L. , Walsh, J. , Gilbert, K. , & Schuster, M. . (2015). Non-social adaptation defers a tragedy of the commons in Pseudomonas aeruginosa quorum sensing. Isme Journal, 9(8), 1734.
4. Rietsch, A., Vallet-Gely, I., Dove, S.L., and Mekalanos, J.J. (2005). ExsE, a secreted regulator of type III secretion genes in Pseudomonas aeruginosa. Proceedings of the National Academy of Sciences 102, 8006-8011.
5. Figurski, D.H., and Helinski, D.R. (1979). Replication of an origin-containing derivative of plasmid RK2 dependent on a plasmid function provided in trans. Proceedings of the National Academy of Sciences 76, 1648-1652.
6. Choi, K.-H., and Schweizer, H.P. (2006a). mini-Tn7 insertion in bacteria with single attTn7 sites: example Pseudomonas aeruginosa. Nature protocols 1, 153.
7. Choi, K.-H., Gaynor, J.B., White, K.G., Lopez, C., Bosio, C.M., Karkhoff-Schweizer, R.R., and Schweizer, H.P. (2005). A Tn 7-based broad-range bacterial cloning and expression system. Nature methods 2, 443-448.
8. Miller, W.G., Leveau, J.H., and Lindow, S.E. (2000). Improved gfp and inaZ broad-host-range promoter-probe vectors. Molecular Plant-Microbe Interactions 13, 1243-1250.
9. Pearson, J.P., Pesci, E.C., and Iglewski, B.H. (1997). Roles of Pseudomonas aeruginosa las and rhl quorum-sensing systems in control of elastase and rhamnolipid biosynthesis genes. Journal of bacteriology 179, 5756-5767.
