# Supplementary material for: An anticipatory mechanism enhances the cooperative behaviors of quorum sensing mutants in Pseudomonas aeruginosa
Source: PLoS Pathog. 2025 Apr 15;21(4):e1013046. doi: 10.1371/journal.ppat.1013046 (PMC12021273; doi:10.1371/journal.ppat.1013046)
Supplement: S6 Table — (XLSX) [file ppat.1013046.s015.xlsx]

## Sheet: Fig.2
Fig. 2A PlasB-GFP-12 h
Bonferroni Post-hoc-Tests
Variables		P
WT	PsdR-LasR228	<.001
WT	LasR228	<.001
WT	PsdR-LasR73	<.001
WT	LasR73	<.001
PsdR-LasR228	LasR228	<.001
PsdR-LasR228	PsdR-LasR73	<.001
PsdR-LasR228	LasR73	<.001
LasR228	PsdR-LasR73	<.001
LasR228	LasR73	<.001
PsdR-LasR73	LasR73	1
Fig. 2B PrhlA-GFP-12 h
Bonferroni Post-hoc-Tests
Variables		P
WT	PsdR-LasR228	<.001
WT	LasR228	<.001
WT	PsdR-LasR73	<.001
WT	LasR73	<.001
PsdR-LasR228	LasR228	<.001
PsdR-LasR228	PsdR-LasR73	<.001
PsdR-LasR228	LasR73	<.001
LasR228	PsdR-LasR73	<.001
LasR228	LasR73	<.001
PsdR-LasR73	LasR73	1
Fig. 2C PpqsA-GFP-12 h
Bonferroni Post-hoc-Tests
Variables		P
WT	PsdR-LasR228	<.001
WT	LasR228	<.001
WT	PsdR-LasR73	<.001
WT	LasR73	<.001
PsdR-LasR228	LasR228	<.001
PsdR-LasR228	PsdR-LasR73	<.001
PsdR-LasR228	LasR73	<.001
LasR228	PsdR-LasR73	<.001
LasR228	LasR73	<.001
PsdR-LasR73	LasR73	1
Fig. 2D 3OC12-HSL production
Bonferroni Post-hoc-Tests
Variables		P
WT	LasR73	<.001
WT	PsdR-LasR73	<.001
WT	LasR228	0.003
WT	PsdR-LasR228	0.205
LasR73	PsdR-LasR73	1
LasR73	LasR228	0.003
LasR73	PsdR-LasR228	<.001
PsdR-LasR73	LasR228	0.004
PsdR-LasR73	PsdR-LasR228	<.001
LasR228	PsdR-LasR228	<.001

## Sheet: Fig. 3
Fig. 3A PlasR-GFP-12 h
Bonferroni Post-hoc-Tests
Variables		P
PsdR-LasR228	LasR228	<.001
PsdR-LasR228	PsdR-LasR73	<.001
PsdR-LasR228	LasR73	<.001
LasR228	PsdR-LasR73	<.001
LasR228	LasR73	<.001
PsdR-LasR73	LasR73	<.001

## Sheet: Fig. 5
Fig. 5A
Bonferroni Post-hoc-Tests
Variables		P
LasR228 VS LasR73	PsdRLasR228 VS PsdRLasR73	0.004
LasR228 VS LasR73	PMDLasR228 VS PMDLasR73	0.022
PsdRLasR228 VS PsdRLasR73	PMDLasR228 VS PMDLasR73	0.442
Fig. 5B
t-Test for independent samples
	P
Unequal variances	0.67

## Sheet: Fig. 6
Fig. 6A Pyocyanin production
Bonferroni Post-hoc-Tests
Variables		P
WT	LasR73	<.001
WT	PsdR-LasR73	<.001
WT	LasR228	<.001
WT	PsdR-LasR228	0.229
LasR73	PsdR-LasR73	1
LasR73	LasR228	0.302
LasR73	PsdR-LasR228	<.001
PsdR-LasR73	LasR228	1
PsdR-LasR73	PsdR-LasR228	<.001
LasR228	PsdR-LasR228	<.001
Fig. 6C Cyanide production
Bonferroni Post-hoc-Tests
Variables		P
WT	LasR73	<.001
WT	PsdR-LasR73	<.001
WT	LasR228	<.001
WT	PsdR-LasR228	<.001
LasR73	PsdR-LasR73	1
LasR73	LasR228	1
LasR73	PsdR-LasR228	0.006
PsdR-LasR73	LasR228	1
PsdR-LasR73	PsdR-LasR228	0.006
LasR228	PsdR-LasR228	0.02
Fig. 6D Cell cytotoxicity of A549
Bonferroni Post-hoc-Tests
Variables		P
WT	LasR73	<.001
WT	LasR228	<.001
WT	PsdR-LasR228	<.001
LasR73	LasR228	0.2
LasR73	PsdR-LasR228	<.001
LasR228	PsdR-LasR228	0.007
Fig. 6E Cell cytotoxicity of CHO
Bonferroni Post-hoc-Tests
Variables		P
WT	LasR73	<.001
WT	LasR228	<.001
WT	PsdR-LasR228	<.001
LasR73	LasR228	0.012
LasR73	PsdR-LasR228	<.001
LasR228	PsdR-LasR228	0.023

## Sheet: Fig. S5
Fig. S5A PlasB-GFP-12H
Bonferroni Post-hoc-Tests
Variables		p
PsdR-LasR196	LasR196	<.001
PsdR-LasR196	PsdR-LasR73	<.001
PsdR-LasR196	LasR73	<.001
LasR196	PsdR-LasR73	<.001
LasR196	LasR73	<.001
PsdR-LasR73	LasR73	0.161
Fig. S5B PrhlA-GFP-12 h
Bonferroni Post-hoc-Tests
Variables		P
PsdR-LasR196	LasR196	<.001
PsdR-LasR196	PsdR-LasR73	<.001
PsdR-LasR196	LasR73	<.001
LasR196	PsdR-LasR73	<.001
LasR196	LasR73	<.001
PsdR-LasR73	LasR73	1
Fig. S5C PpqsA-GFP-12 h
Bonferroni Post-hoc-Tests
Variables		P
PsdR-LasR196	LasR196	<.001
PsdR-LasR196	PsdR-LasR73	<.001
PsdR-LasR196	LasR73	<.001
LasR196	PsdR-LasR73	<.001
LasR196	LasR73	<.001
PsdR-LasR73	LasR73	1

## Sheet: Fig. S6
Fig. S6 PlasR-GFP-12 h
Bonferroni Post-hoc-Tests
Variables		P
PsdR-LasR196	LasR196	<.001
PsdR-LasR196	PsdR-LasR73	<.001
PsdR-LasR196	LasR73	<.001
LasR196	PsdR-LasR73	<.001
LasR196	LasR73	<.001
PsdR-LasR73	LasR73	<.001

## Sheet: Fig. S7
Fig. S7 PlasB-GFP-12 h
Bonferroni Post-hoc-Tests
Variables		P
PsdR-LasR196(+C12)	PsdR-LasR196	<.001
PsdR-LasR196(+C12)	LasR196(+C12)	<.001
PsdR-LasR196(+C12)	LasR196	<.001
PsdR-LasR196(+C12)	PsdR-LasR73(+C12)	<.001
PsdR-LasR196(+C12)	PsdR-LasR73	<.001
PsdR-LasR196(+C12)	LasR73(+C12)	<.001
PsdR-LasR196(+C12)	LasR73	<.001
PsdR-LasR196	LasR196(+C12)	0.001
PsdR-LasR196	LasR196	<.001
PsdR-LasR196	PsdR-LasR73(+C12)	<.001
PsdR-LasR196	PsdR-LasR73	<.001
PsdR-LasR196	LasR73(+C12)	<.001
PsdR-LasR196	LasR73	<.001
LasR196(+C12)	LasR196	<.001
LasR196(+C12)	PsdR-LasR73(+C12)	<.001
LasR196(+C12)	PsdR-LasR73	<.001
LasR196(+C12)	LasR73(+C12)	<.001
LasR196(+C12)	LasR73	<.001
LasR196	PsdR-LasR73(+C12)	<.001
LasR196	PsdR-LasR73	<.001
LasR196	LasR73(+C12)	<.001
LasR196	LasR73	<.001
PsdR-LasR73(+C12)	PsdR-LasR73	1
PsdR-LasR73(+C12)	LasR73(+C12)	1
PsdR-LasR73(+C12)	LasR73	1
PsdR-LasR73	LasR73(+C12)	1
PsdR-LasR73	LasR73	0.96
LasR73(+C12)	LasR73	1

## Sheet: Fig. S8
Fig. S8 PlasB-GFP 18 h
t-Test for independent samples
	P
Unequal variances	0.001
