# Supplementary material for: An anticipatory mechanism enhances the cooperative behaviors of quorum sensing mutants in Pseudomonas aeruginosa
Source: PLoS Pathog. 2025 Apr 15;21(4):e1013046. doi: 10.1371/journal.ppat.1013046 (PMC12021273; doi:10.1371/journal.ppat.1013046)
Supplement: S7 Table — (XLSX) [file ppat.1013046.s016.xlsx]

## Sheet: Fig.2
Fig. 2A PlasB-GFP
	OD600
Time(h)	WT						PsdR-LasR228						LasR228						PsdR-LasR73						LasR73
3	0.613	0.612	0.613	0.609	0.604	0.601	0.596	0.599	0.603	0.606	0.593	0.591	0.591	0.604	0.609	0.604	0.604	0.591	0.614	0.616	0.596	0.6	0.616	0.608	0.571	0.588	0.584	0.581	0.584	0.579
3.5	0.71	0.706	0.697	0.697	0.698	0.696	0.691	0.689	0.688	0.694	0.681	0.68	0.684	0.696	0.703	0.693	0.693	0.688	0.696	0.695	0.673	0.684	0.696	0.691	0.65	0.666	0.663	0.661	0.662	0.658
4	0.818	0.815	0.796	0.799	0.798	0.797	0.776	0.773	0.771	0.776	0.764	0.762	0.792	0.789	0.797	0.791	0.789	0.786	0.784	0.768	0.746	0.771	0.77	0.77	0.72	0.744	0.736	0.733	0.737	0.727
4.5	0.897	0.888	0.882	0.883	0.883	0.884	0.861	0.858	0.854	0.86	0.849	0.842	0.853	0.85	0.863	0.86	0.861	0.85	0.822	0.828	0.806	0.816	0.834	0.827	0.793	0.81	0.808	0.799	0.828	0.8
5	0.951	0.948	0.94	0.941	0.94	0.942	0.884	0.885	0.881	0.884	0.875	0.88	0.88	0.878	0.881	0.894	0.899	0.885	0.844	0.849	0.913	0.84	0.859	0.867	0.821	0.839	0.829	0.827	0.842	0.844
5.5	0.996	0.995	0.987	0.986	0.984	0.987	0.904	0.907	0.896	0.905	0.898	0.909	0.919	0.911	0.916	0.919	0.928	0.921	0.875	0.885	0.933	0.879	0.905	0.915	0.854	0.882	0.861	0.861	0.892	0.886
6	1.036	1.041	1.028	1.023	1.028	1.027	0.938	0.929	0.924	0.938	0.929	0.937	0.949	0.932	0.934	0.947	0.955	0.947	0.915	0.92	0.964	0.912	0.952	0.975	0.89	0.91	0.897	0.935	0.931	0.921
6.5	1.085	1.091	1.072	1.073	1.075	1.073	0.969	0.961	0.957	0.966	0.956	0.968	0.959	0.966	0.976	0.974	0.981	0.978	0.945	0.947	0.984	0.949	0.981	1.009	0.92	0.937	0.924	0.957	0.954	0.958
7	1.106	1.111	1.101	1.104	1.106	1.107	1.004	0.983	0.985	0.99	0.984	0.994	1.009	0.992	0.985	0.993	1.006	1.003	0.978	0.973	1.025	0.977	1.007	1.06	0.941	0.966	0.953	0.975	0.99	0.977
7.5	1.123	1.128	1.117	1.12	1.121	1.123	1.038	1.023	1.021	1.024	1.026	1.033	1.018	1.007	1.024	1.023	1.043	1.049	1.008	1.008	1.044	1.013	1.037	1.126	0.978	0.971	0.957	0.977	1.041	0.996
8	1.141	1.142	1.132	1.135	1.138	1.138	1.104	1.062	1.089	1.078	1.093	1.099	1.057	1.042	1.068	1.058	1.073	1.074	1.04	1.032	1.063	1.052	1.068	1.15	1.022	1.027	1.021	1.018	1.033	1.003
8.5	1.143	1.144	1.137	1.138	1.144	1.143	1.149	1.114	1.132	1.128	1.125	1.148	1.077	1.069	1.08	1.077	1.086	1.086	0.999	1.053	1.092	1.078	1.082	1.159	1.019	1.023	1.02	1.015	1.046	1.05
9	1.144	1.142	1.136	1.137	1.143	1.142	1.146	1.144	1.141	1.142	1.135	1.149	1.078	1.072	1.08	1.082	1.09	1.088	1.095	1.073	1.108	1.14	1.052	1.166	1.014	1.022	1.016	1.012	1.041	1.048
9.5	1.141	1.14	1.133	1.135	1.139	1.139	1.145	1.138	1.137	1.136	1.135	1.149	1.079	1.073	1.081	1.083	1.092	1.089	1.113	1.116	1.135	1.15	1.147	1.157	1.013	1.021	1.014	1.01	1.039	1.047
10	1.138	1.137	1.129	1.131	1.135	1.136	1.138	1.139	1.134	1.135	1.128	1.145	1.077	1.071	1.079	1.083	1.09	1.087	1.105	1.114	1.131	1.142	1.143	1.152	1.011	1.019	1.013	1.008	1.036	1.046
10.5	1.134	1.132	1.126	1.127	1.132	1.134	1.124	1.125	1.12	1.122	1.115	1.132	1.074	1.068	1.076	1.079	1.087	1.084	1.094	1.105	1.122	1.132	1.133	1.145	1.009	1.015	1.012	1.005	1.034	1.044
11	1.129	1.127	1.122	1.123	1.128	1.13	1.111	1.11	1.107	1.109	1.103	1.119	1.069	1.064	1.072	1.076	1.083	1.08	1.083	1.094	1.111	1.12	1.124	1.133	1.005	1.011	1.01	1	1.03	1.041
11.5	1.126	1.126	1.119	1.12	1.125	1.128	1.098	1.099	1.099	1.097	1.091	1.107	1.065	1.06	1.068	1.072	1.08	1.077	1.071	1.082	1.1	1.108	1.112	1.121	1.001	1.007	1.004	0.995	1.025	1.037
12	1.124	1.124	1.116	1.117	1.123	1.125	1.087	1.087	1.087	1.086	1.08	1.095	1.059	1.055	1.063	1.067	1.075	1.072	1.06	1.07	1.088	1.097	1.1	1.109	0.996	1.002	0.999	0.991	1.021	1.032
	GFP
Time(h)	WT						PsdR-LasR228						LasR228						PsdR-LasR73						LasR73
3	3542	3372	3435	3501	3435	3462	1212	1222	1218	1240	1285	1219	611	610	628	637	614	596	197	189	189	193	180	189	180	173	188	172	186	179
3.5	4347	4126	4177	4251	4151	4192	1222	1196	1188	1218	1254	1204	606	625	594	623	607	603	217	205	214	192	197	197	188	194	188	200	196	208
4	6122	5732	5778	5982	5775	5803	1180	1194	1182	1222	1229	1202	622	638	643	640	592	614	213	213	207	218	199	204	200	220	212	199	207	195
4.5	8946	8373	8472	8704	8471	8508	1208	1256	1242	1261	1271	1247	645	659	660	639	635	634	236	244	244	227	218	206	219	202	213	243	219	230
5	12298	11534	11614	11987	11652	11727	1316	1286	1312	1313	1369	1331	690	696	694	693	670	658	246	248	247	265	238	226	233	241	229	245	228	231
5.5	16729	15882	15694	16162	15663	15689	1538	1498	1525	1543	1586	1520	789	792	766	776	805	795	254	263	257	258	244	238	260	256	258	282	244	258
6	22364	21319	20786	21214	20760	20812	2018	1941	1963	2006	2135	2074	1083	1022	1021	1049	1034	1086	280	273	267	277	273	257	267	266	259	286	274	268
6.5	29087	27594	26686	27301	26615	27031	2996	2745	2894	2898	3181	3130	1511	1547	1508	1541	1561	1642	302	283	287	286	267	280	283	288	288	279	268	275
7	35905	33997	33385	33849	33239	33743	4433	4111	4250	4304	4797	4736	2271	2282	2245	2206	2319	2475	326	322	310	330	295	280	302	293	293	300	277	285
7.5	41425	39235	38717	39147	38641	39298	6587	5952	6256	6283	7029	6995	3505	3357	3254	3266	3456	3664	353	328	338	335	332	315	311	300	305	317	289	307
8	45380	42740	41641	42698	42493	43072	9578	8633	9093	9055	10289	10139	4940	4784	4676	4737	4998	5313	413	400	392	404	370	342	323	311	317	357	315	329
8.5	48216	45143	45442	46306	45752	46265	13914	12361	13060	12906	14857	14570	6362	6107	6074	6205	6479	6977	520	495	462	505	459	414	355	348	343	365	352	348
9	49321	46267	47082	47917	47363	47914	17006	16269	16135	16338	18139	17578	7460	7214	7315	7424	7825	8398	652	627	577	619	585	522	386	369	377	364	381	355
9.5	50094	46819	47593	48332	48003	48372	20102	19576	19680	20017	21567	20528	8373	8156	8237	8337	8886	9608	772	757	743	691	722	616	384	381	388	398	384	380
10	50490	47065	48007	48811	48207	48826	21418	21286	21255	21676	22928	21836	9308	9196	9293	9414	9981	10603	866	869	818	735	822	695	397	399	394	414	390	380
10.5	50786	47113	48129	48925	48424	48954	21958	22062	21869	22498	23530	22316	9991	9825	10077	10065	10656	11372	875	890	847	767	853	756	410	402	411	434	425	409
11	51080	47256	48233	48947	48601	49126	22310	22556	22127	22820	23952	22642	10463	10324	10526	10571	11189	11816	868	934	856	806	879	751	430	442	441	436	394	413
11.5	51270	47638	48317	49129	48796	49027	22446	22755	22126	23087	24095	22866	10800	10662	10932	10934	11735	12378	908	945	890	808	913	795	457	435	432	438	443	433
12	51314	47536	48314	49189	48683	49070	22723	23073	22357	23351	24243	22983	11080	11025	11253	11193	12000	12644	929	980	896	809	913	787	448	445	446	450	443	452
Fig. 2B PrhlA-GFP
	OD600
Time(h)	WT						PsdR-LasR228						LasR228						PsdR-LasR73						LasR73
3	0.58	0.583	0.581	0.583	0.588	0.582	0.565	0.563	0.563	0.558	0.557	0.562	0.539	0.545	0.543	0.538	0.543	0.55	0.577	0.592	0.588	0.582	0.589	0.595	0.526	0.545	0.541	0.545	0.53	0.541
3.5	0.674	0.676	0.67	0.669	0.674	0.669	0.653	0.651	0.653	0.65	0.646	0.652	0.622	0.629	0.629	0.622	0.627	0.635	0.658	0.676	0.671	0.662	0.671	0.676	0.613	0.629	0.622	0.628	0.614	0.626
4	0.747	0.746	0.739	0.747	0.749	0.748	0.735	0.735	0.736	0.731	0.726	0.735	0.7	0.706	0.704	0.701	0.703	0.711	0.728	0.748	0.74	0.734	0.739	0.74	0.691	0.702	0.694	0.699	0.687	0.7
4.5	0.79	0.793	0.804	0.793	0.818	0.817	0.819	0.816	0.818	0.816	0.816	0.822	0.776	0.783	0.78	0.774	0.777	0.784	0.797	0.819	0.812	0.805	0.805	0.806	0.76	0.77	0.762	0.768	0.757	0.766
5	0.822	0.824	0.824	0.819	0.837	0.833	0.856	0.854	0.864	0.853	0.852	0.856	0.826	0.83	0.833	0.822	0.823	0.824	0.827	0.843	0.835	0.831	0.827	0.821	0.805	0.804	0.809	0.808	0.801	0.802
5.5	0.862	0.864	0.867	0.864	0.871	0.869	0.869	0.867	0.861	0.859	0.865	0.866	0.865	0.858	0.863	0.85	0.845	0.844	0.87	0.873	0.862	0.891	0.853	0.841	0.829	0.821	0.829	0.836	0.821	0.822
6	0.904	0.903	0.912	0.904	0.912	0.91	0.898	0.91	0.888	0.883	0.887	0.891	0.901	0.896	0.902	0.891	0.886	0.88	0.909	0.914	0.892	0.935	0.889	0.876	0.86	0.852	0.87	0.878	0.852	0.854
6.5	0.942	0.944	0.944	0.943	0.955	0.952	0.921	0.917	0.916	0.91	0.91	0.913	0.927	0.91	0.923	0.914	0.914	0.901	0.944	0.947	0.949	0.969	0.92	0.934	0.895	0.887	0.903	0.936	0.881	0.893
7	0.972	0.973	0.979	0.976	0.991	0.991	0.948	0.942	0.942	0.941	0.941	0.938	0.953	0.931	0.945	0.93	0.931	0.913	0.971	0.974	0.968	0.996	0.953	0.974	0.924	0.92	0.93	0.962	0.912	0.92
7.5	1.008	1.012	1.014	1.008	1.028	1.024	0.985	0.978	0.983	0.98	0.974	0.975	0.96	0.953	0.949	0.944	0.945	0.938	0.991	0.997	0.988	1.014	0.978	0.997	0.95	0.945	0.962	0.984	0.94	0.925
8	1.017	1.021	1.023	1.016	1.041	1.034	1.022	1.011	1.014	1.003	1.001	1.016	1.004	1.002	0.99	0.986	0.984	0.985	1.016	1.04	1.013	1.039	1.009	1.022	0.98	0.986	0.981	1	0.976	0.978
8.5	1.028	1.032	1.035	1.027	1.052	1.045	1.091	1.078	1.087	1.077	1.071	1.077	1.026	1.018	1.018	1.009	1.007	1.005	1.052	1.063	1.056	1.075	1.042	1.025	1.009	1.002	1.004	1.01	1.01	0.998
9	1.037	1.041	1.044	1.033	1.062	1.053	1.134	1.107	1.137	1.108	1.114	1.113	1.02	1.036	1.035	1.028	1.031	1.021	1.077	1.081	1.069	1.089	1.062	1.028	1	0.994	0.997	1.001	1.001	0.99
9.5	1.035	1.037	1.04	1.03	1.059	1.05	1.107	1.098	1.1	1.093	1.096	1.092	1.04	1.041	1.042	1.031	1.034	1.025	1.062	1.1	1.108	1.055	1.08	1.091	0.996	0.988	0.991	0.995	0.995	0.986
10	1.032	1.034	1.037	1.027	1.056	1.046	1.111	1.104	1.104	1.1	1.1	1.098	1.042	1.042	1.041	1.032	1.035	1.028	1.107	1.106	1.11	1.095	1.113	1.088	0.994	0.986	0.988	0.993	0.993	0.984
10.5	1.027	1.029	1.033	1.023	1.052	1.042	1.099	1.093	1.09	1.089	1.092	1.086	1.043	1.043	1.042	1.034	1.036	1.029	1.107	1.106	1.101	1.093	1.088	1.086	0.992	0.983	0.985	0.989	0.991	0.982
11	1.023	1.025	1.029	1.018	1.047	1.037	1.085	1.08	1.078	1.076	1.079	1.074	1.042	1.042	1.041	1.034	1.036	1.028	1.103	1.105	1.093	1.085	1.082	1.078	0.989	0.979	0.983	0.987	0.989	0.98
11.5	1.018	1.02	1.025	1.013	1.043	1.032	1.072	1.068	1.067	1.064	1.067	1.062	1.04	1.041	1.039	1.031	1.033	1.026	1.09	1.098	1.085	1.077	1.073	1.068	0.987	0.978	0.981	0.986	0.988	0.977
12	1.013	1.015	1.02	1.009	1.038	1.028	1.06	1.056	1.055	1.052	1.055	1.051	1.038	1.037	1.035	1.028	1.029	1.023	1.081	1.087	1.074	1.067	1.063	1.059	0.984	0.974	0.978	0.982	0.984	0.975
	GFP
Time(h)	WT						PsdR-LasR228						LasR228						PsdR-LasR73						LasR73
3	560	557	554	582	565	588	245	265	250	262	262	268	171	187	180	194	179	183	154	156	155	143	163	166	163	158	145	156	154	156
3.5	570	565	572	587	564	601	243	265	257	242	254	260	179	197	182	205	201	184	162	164	162	155	152	155	162	157	163	162	164	178
4	622	643	651	674	632	679	266	263	259	262	266	267	181	187	183	189	181	181	169	159	174	187	154	153	165	170	166	154	155	177
4.5	830	846	830	891	837	886	269	265	265	258	285	291	181	209	205	203	210	187	180	167	161	177	167	179	177	168	167	170	153	158
5	1054	1028	1059	1075	1057	1124	282	302	297	296	274	294	209	209	206	202	214	215	172	153	162	168	182	171	172	182	179	172	176	178
5.5	1269	1230	1219	1271	1224	1319	297	315	332	312	320	329	206	200	209	218	219	209	175	178	184	191	182	186	189	193	186	176	179	191
6	1462	1437	1441	1487	1412	1572	369	383	387	407	393	403	222	224	232	228	225	243	189	192	190	186	187	185	196	193	191	208	203	201
6.5	1745	1714	1750	1750	1739	1846	463	473	465	477	499	501	255	264	254	260	259	261	204	195	192	205	202	219	204	192	204	211	204	206
7	2194	2137	2134	2201	2096	2268	610	668	666	657	690	698	298	313	301	313	317	322	208	221	206	209	206	224	205	208	207	209	217	214
7.5	2696	2641	2701	2788	2677	2900	900	933	947	942	960	1006	382	406	397	406	437	425	214	223	218	218	220	224	208	218	221	230	215	216
8	3098	3030	3081	3141	3084	3320	1239	1328	1318	1298	1334	1424	455	499	471	502	519	523	234	222	229	239	227	250	239	243	225	228	216	238
8.5	3277	3174	3214	3230	3285	3469	1722	1813	1798	1789	1836	1907	556	597	584	625	616	625	250	246	244	242	238	267	255	255	252	235	251	264
9	3520	3413	3436	3423	3476	3620	2128	2245	2248	2246	2280	2354	622	674	659	688	707	725	261	276	268	273	265	296	267	270	255	275	276	291
9.5	3593	3458	3536	3487	3553	3729	2351	2442	2442	2407	2517	2569	706	755	731	799	794	836	285	290	300	307	293	304	283	290	284	288	279	299
10	3625	3516	3562	3566	3613	3786	2578	2668	2604	2645	2697	2707	797	852	830	851	846	903	314	337	318	335	341	340	300	313	297	307	308	308
10.5	3634	3523	3608	3537	3604	3801	2618	2740	2676	2711	2780	2794	861	948	924	958	975	1003	355	344	357	372	362	374	315	331	299	319	305	325
11	3711	3575	3603	3601	3696	3832	2660	2794	2686	2732	2813	2823	963	1004	996	1039	1035	1100	378	356	392	378	386	393	314	323	327	325	319	349
11.5	3715	3574	3661	3631	3678	3906	2716	2833	2705	2811	2865	2876	1020	1088	1072	1099	1116	1157	387	376	395	403	394	420	308	334	336	354	331	346
12	3765	3618	3658	3621	3722	3927	2715	2835	2726	2821	2903	2864	1088	1153	1142	1201	1152	1226	399	403	417	417	406	425	356	358	320	342	347	352
Fig. 2C PpqsA-GFP
	OD600
Time(h)	WT						PsdR-LasR228						LasR228						PsdR-LasR73						LasR73
3	0.725	0.72	0.722	0.717	0.718	0.714	0.707	0.71	0.71	0.74	0.724	0.724	0.7	0.699	0.702	0.71	0.719	0.718	0.692	0.694	0.704	0.707	0.7	0.708	0.672	0.682	0.675	0.682	0.689	0.693
3.5	0.852	0.843	0.846	0.839	0.842	0.833	0.823	0.824	0.829	0.88	0.852	0.854	0.814	0.825	0.822	0.837	0.855	0.848	0.79	0.8	0.81	0.818	0.817	0.821	0.761	0.781	0.771	0.779	0.786	0.797
4	0.901	0.893	0.896	0.893	0.888	0.889	0.883	0.894	0.886	0.936	0.912	0.912	0.875	0.885	0.884	0.899	0.934	0.925	0.847	0.855	0.867	0.876	0.88	0.893	0.841	0.858	0.846	0.853	0.86	0.872
4.5	0.955	0.949	0.947	0.949	0.95	0.941	0.937	0.941	0.948	0.997	0.975	0.976	0.922	0.935	0.931	0.944	0.992	0.977	0.902	0.915	0.925	0.932	0.94	0.951	0.892	0.908	0.894	0.906	0.913	0.924
5	0.992	0.982	0.989	0.991	0.98	0.978	1.003	0.986	1.001	1.041	1.021	1.019	0.962	0.97	0.956	0.972	1.042	1.013	0.944	0.96	0.967	0.971	0.983	0.998	0.916	0.937	0.93	0.93	0.944	0.953
5.5	1.029	1.018	1.021	1.022	1.015	1.009	1.011	1.019	1.028	1.077	1.05	1.058	0.991	1.002	0.981	1.003	1.07	1.045	0.982	0.999	1.002	1.015	1.019	1.039	0.945	0.964	0.959	0.958	0.97	0.981
6	1.059	1.052	1.057	1.058	1.049	1.047	1.035	1.053	1.07	1.105	1.087	1.097	1.016	1.028	1.023	1.03	1.093	1.07	1.021	1.038	1.037	1.052	1.058	1.081	0.98	0.998	0.988	1.001	1.009	1.018
6.5	1.106	1.082	1.099	1.102	1.095	1.081	1.08	1.08	1.069	1.143	1.114	1.131	1.043	1.071	1.067	1.082	1.124	1.107	1.052	1.063	1.076	1.08	1.086	1.104	1.004	1.035	1.027	1.04	1.037	1.044
7	1.14	1.135	1.135	1.145	1.139	1.135	1.12	1.147	1.126	1.23	1.161	1.177	1.084	1.092	1.045	1.107	1.15	1.192	1.076	1.095	1.11	1.121	1.122	1.132	1.06	1.07	1.052	1.068	1.078	1.104
7.5	1.176	1.166	1.165	1.176	1.167	1.172	1.202	1.264	1.249	1.31	1.265	1.25	1.144	1.148	1.123	1.16	1.203	1.187	1.114	1.151	1.148	1.174	1.165	1.172	1.09	1.121	1.09	1.123	1.121	1.121
8	1.176	1.169	1.166	1.175	1.168	1.17	1.238	1.266	1.231	1.302	1.268	1.276	1.131	1.152	1.14	1.168	1.189	1.193	1.158	1.2	1.195	1.213	1.186	1.203	1.104	1.124	1.112	1.126	1.133	1.134
8.5	1.177	1.17	1.168	1.176	1.169	1.17	1.237	1.245	1.245	1.268	1.261	1.271	1.136	1.151	1.144	1.171	1.203	1.198	1.216	1.23	1.234	1.246	1.24	1.222	1.11	1.127	1.117	1.128	1.137	1.14
9	1.178	1.17	1.169	1.175	1.169	1.169	1.229	1.232	1.239	1.252	1.246	1.256	1.138	1.151	1.145	1.17	1.196	1.192	1.221	1.233	1.234	1.252	1.27	1.26	1.111	1.124	1.118	1.125	1.135	1.14
9.5	1.175	1.168	1.165	1.172	1.166	1.166	1.217	1.219	1.229	1.238	1.234	1.242	1.138	1.152	1.154	1.169	1.21	1.194	1.214	1.224	1.229	1.243	1.269	1.264	1.109	1.121	1.117	1.123	1.129	1.136
10	1.171	1.164	1.161	1.169	1.163	1.163	1.203	1.204	1.214	1.225	1.223	1.229	1.14	1.154	1.15	1.166	1.21	1.195	1.202	1.214	1.219	1.232	1.258	1.258	1.105	1.117	1.114	1.118	1.125	1.131
10.5	1.165	1.158	1.155	1.163	1.158	1.157	1.191	1.192	1.2	1.213	1.21	1.218	1.139	1.152	1.142	1.165	1.212	1.193	1.191	1.203	1.208	1.219	1.245	1.245	1.1	1.111	1.11	1.114	1.12	1.125
11	1.159	1.152	1.149	1.159	1.151	1.15	1.18	1.18	1.191	1.202	1.2	1.206	1.136	1.149	1.141	1.159	1.209	1.189	1.182	1.192	1.197	1.208	1.234	1.234	1.095	1.105	1.104	1.107	1.114	1.119
11.5	1.152	1.145	1.142	1.15	1.143	1.145	1.17	1.17	1.178	1.191	1.188	1.196	1.133	1.144	1.138	1.156	1.206	1.184	1.172	1.183	1.187	1.199	1.224	1.222	1.089	1.099	1.097	1.101	1.107	1.112
12	1.146	1.139	1.135	1.142	1.138	1.138	1.16	1.16	1.168	1.182	1.179	1.187	1.128	1.139	1.136	1.149	1.2	1.178	1.163	1.173	1.177	1.189	1.214	1.212	1.082	1.093	1.092	1.094	1.101	1.106
	GFP
Time(h)	WT						PsdR-LasR228						LasR228						PsdR-LasR73						LasR73
3	1411	1338	1344	1335	1325	1335	352	358	356	343	337	315	263	258	256	252	257	238	209	213	185	189	181	176	213	218	225	203	208	195
3.5	1950	1837	1865	1833	1846	1844	409	397	380	357	369	365	306	297	291	265	261	253	217	198	203	209	185	173	229	216	220	224	232	213
4	2467	2349	2333	2287	2318	2330	510	510	473	433	467	453	349	325	324	309	295	310	223	206	221	214	204	192	233	251	225	240	234	235
4.5	2986	2824	2793	2813	2777	2765	643	636	617	549	609	552	405	401	388	379	348	347	234	232	227	217	221	189	259	256	255	256	275	259
5	3420	3298	3247	3217	3249	3196	865	862	841	734	803	753	508	468	480	467	441	431	252	244	241	237	229	225	293	273	276	255	265	263
5.5	3961	3805	3782	3777	3726	3665	1188	1174	1159	1029	1094	1019	666	623	645	585	584	544	271	264	270	251	247	230	312	280	276	301	293	289
6	4476	4338	4336	4266	4274	4216	1558	1598	1525	1425	1435	1379	896	851	854	835	771	729	289	285	266	273	249	249	345	336	321	328	341	297
6.5	5199	4899	4967	4823	4879	4843	2033	2017	1942	1916	1933	1791	1205	1153	1152	1090	1017	1010	305	313	292	284	290	268	360	372	375	360	352	353
7	5787	5440	5421	5410	5407	5388	2589	2583	2469	2472	2430	2289	1547	1459	1460	1396	1330	1272	344	308	325	310	312	278	396	403	382	370	379	370
7.5	5952	5712	5595	5614	5506	5517	3204	3164	3066	2944	2975	2764	1792	1703	1676	1642	1568	1471	365	341	337	334	323	322	424	430	411	391	392	406
8	6073	5789	5706	5608	5674	5589	3578	3534	3403	3176	3269	3034	1904	1834	1767	1773	1679	1579	390	370	376	380	345	334	430	449	428	425	414	418
8.5	6058	5774	5796	5699	5743	5671	3563	3574	3465	3214	3319	3086	2013	1926	1892	1838	1748	1653	449	423	411	412	384	361	469	475	453	453	452	436
9	6000	5835	5843	5729	5725	5689	3690	3645	3511	3204	3369	3175	2100	1999	1980	1906	1831	1719	452	410	425	417	400	380	490	494	461	457	474	450
9.5	6001	5844	5800	5767	5740	5654	3721	3667	3582	3220	3424	3170	2240	2096	2089	2004	1913	1738	451	440	436	419	414	375	504	484	471	487	484	467
10	6082	5829	5802	5736	5656	5673	3714	3693	3564	3227	3441	3156	2289	2101	2112	2065	1946	1781	465	437	456	439	426	399	525	506	484	487	468	473
10.5	6080	5798	5779	5738	5753	5642	3735	3665	3509	3218	3406	3180	2335	2192	2136	2098	1954	1811	464	453	446	438	409	423	519	518	500	485	505	486
11	6069	5805	5905	5698	5716	5696	3724	3664	3589	3242	3406	3191	2399	2188	2194	2106	1950	1843	468	471	444	443	432	405	512	524	504	494	496	490
11.5	6074	5824	5801	5726	5693	5684	3813	3703	3612	3239	3418	3209	2457	2216	2169	2119	2015	1818	475	464	470	461	424	425	538	538	513	501	499	498
12	6108	5868	5813	5773	5760	5720	3754	3740	3580	3262	3397	3214	2456	2230	2185	2145	1986	1846	479	467	455	451	443	424	540	530	497	500	516	489
Fig. 2D 3OC12-HSL
	WT	LasR73	PsdR-LasR73	LasR228	PsdR-LasR228
OD600	0.962	0.951	0.903	0.986	0.939
	1.022	1.025	0.981	1.018	1.036
	1.062	1.038	0.98	1.024	1.003
GFP	35960	3488	3385	18957	43905
	31868	3201	3199	17127	37382
	30891	3196	3073	17541	37268

## Sheet: Fig3
Fig. 3A PlasR-GFP
	OD600
Time(h)	PsdR-LasR228						LasR228						PsdR-LasR73						LasR73
0.3	0.138	0.151	0.143	0.138	0.141	0.145	0.133	0.129	0.132	0.131	0.133	0.136	0.137	0.137	0.137	0.138	0.14	0.141	0.145	0.143	0.145	0.146	0.147	0.15
0.6	0.17	0.182	0.176	0.172	0.176	0.182	0.162	0.158	0.161	0.161	0.165	0.169	0.167	0.167	0.168	0.169	0.172	0.174	0.179	0.176	0.18	0.182	0.184	0.187
1	0.219	0.233	0.225	0.223	0.228	0.24	0.206	0.202	0.205	0.206	0.21	0.218	0.214	0.215	0.217	0.22	0.227	0.232	0.24	0.233	0.24	0.241	0.246	0.253
1.3	0.294	0.315	0.301	0.297	0.3	0.334	0.275	0.274	0.278	0.276	0.288	0.298	0.307	0.31	0.318	0.324	0.339	0.338	0.342	0.331	0.35	0.354	0.363	0.366
1.6	0.414	0.427	0.41	0.414	0.424	0.44	0.395	0.376	0.396	0.392	0.396	0.419	0.411	0.413	0.417	0.429	0.429	0.448	0.422	0.426	0.429	0.454	0.454	0.468
2	0.481	0.502	0.485	0.488	0.494	0.512	0.463	0.46	0.459	0.463	0.479	0.48	0.48	0.477	0.482	0.486	0.486	0.513	0.49	0.5	0.492	0.507	0.506	0.524
2.3	0.53	0.549	0.539	0.543	0.556	0.56	0.511	0.518	0.509	0.523	0.523	0.535	0.53	0.527	0.531	0.536	0.546	0.559	0.563	0.564	0.556	0.574	0.561	0.59
2.6	0.599	0.627	0.609	0.609	0.621	0.63	0.577	0.58	0.579	0.586	0.59	0.608	0.593	0.599	0.604	0.593	0.596	0.617	0.635	0.625	0.614	0.627	0.612	0.641
3	0.65	0.674	0.659	0.658	0.668	0.683	0.629	0.629	0.629	0.635	0.642	0.663	0.643	0.647	0.653	0.645	0.639	0.664	0.743	0.701	0.662	0.683	0.681	0.705
3.3	0.709	0.727	0.71	0.709	0.724	0.738	0.685	0.68	0.686	0.687	0.695	0.719	0.713	0.709	0.707	0.695	0.698	0.713	0.794	0.755	0.709	0.714	0.721	0.733
3.6	0.751	0.768	0.751	0.752	0.759	0.791	0.726	0.73	0.723	0.732	0.751	0.749	0.722	0.721	0.716	0.715	0.711	0.723	0.788	0.763	0.724	0.732	0.742	0.761
4	0.788	0.791	0.769	0.772	0.781	0.807	0.733	0.75	0.731	0.744	0.77	0.769	0.73	0.724	0.728	0.724	0.723	0.737	0.801	0.796	0.745	0.751	0.756	0.779
4.3	0.816	0.817	0.788	0.786	0.793	0.822	0.759	0.764	0.761	0.761	0.782	0.789	0.755	0.738	0.747	0.74	0.753	0.762	0.823	0.816	0.775	0.78	0.787	0.813
4.6	0.864	0.835	0.811	0.806	0.818	0.841	0.789	0.777	0.81	0.784	0.801	0.818	0.783	0.783	0.778	0.771	0.764	0.789	0.856	0.839	0.813	0.821	0.823	0.87
5	0.895	0.863	0.834	0.83	0.838	0.859	0.801	0.801	0.819	0.806	0.825	0.844	0.814	0.812	0.815	0.805	0.81	0.83	0.891	0.882	0.848	0.851	0.858	0.887
5.3	0.851	0.886	0.852	0.847	0.856	0.879	0.842	0.818	0.841	0.828	0.843	0.866	0.847	0.846	0.841	0.829	0.839	0.859	0.922	0.905	0.871	0.88	0.882	0.901
5.6	0.889	0.914	0.871	0.869	0.886	0.899	0.866	0.836	0.867	0.841	0.862	0.89	0.881	0.88	0.876	0.855	0.868	0.883	0.949	0.923	0.914	0.914	0.91	0.958
6	0.974	0.933	0.895	0.89	0.906	0.921	0.88	0.843	0.888	0.861	0.876	0.912	0.908	0.901	0.899	0.881	0.884	0.91	0.981	0.957	0.941	0.942	0.946	0.984
6.3	0.98	0.965	0.919	0.92	0.936	0.944	0.913	0.862	0.921	0.88	0.901	0.943	0.944	0.935	0.932	0.911	0.931	0.946	0.992	0.968	0.96	0.958	0.961	1.002
6.6	0.986	0.983	0.951	0.951	0.963	0.972	0.939	0.877	0.941	0.912	0.921	0.956	0.965	0.957	0.95	0.94	0.965	0.968	1	0.984	0.974	0.97	0.972	1.001
7	0.987	1.019	0.99	0.984	1	1.004	0.958	0.907	0.94	0.885	0.948	0.962	0.985	0.963	0.961	0.963	0.99	1.002	0.991	0.968	0.974	0.966	0.969	0.989
7.3	1.004	1.049	1.031	1.015	1.034	1.043	0.974	0.951	0.971	0.966	0.973	0.985	1.014	0.992	0.978	0.99	0.998	1.024	0.99	0.966	0.972	0.966	0.969	0.986
7.6	1.011	1.092	1.054	1.048	1.073	1.084	1.001	0.964	0.995	0.978	0.984	1.014	1.037	1.009	1.01	1.006	1.037	1.04	0.988	0.964	0.972	0.965	0.968	0.982
8	1.008	1.102	1.069	1.064	1.086	1.109	1.007	0.986	1.001	0.987	1.015	1.02	1.043	1.041	1.036	1.036	1.041	1.059	0.987	0.962	0.97	0.965	0.967	0.982
8.3	1.042	1.104	1.077	1.066	1.066	1.123	1.007	0.992	1.001	0.993	1.016	1.024	1.047	1.042	1.037	1.039	1.04	1.06	0.986	0.961	0.969	0.964	0.966	0.981
8.6	1.087	1.11	1.084	1.073	1.066	1.114	1.007	0.994	1.006	0.999	1.018	1.025	1.046	1.04	1.038	1.04	1.037	1.058	0.985	0.959	0.968	0.963	0.964	0.979
9	1.085	1.097	1.069	1.059	1.05	1.105	1.006	0.997	1.001	0.998	1.018	1.023	1.038	1.032	1.03	1.033	1.028	1.05	0.979	0.954	0.964	0.958	0.96	0.975
9.3	1.082	1.095	1.065	1.055	1.046	1.101	1.006	0.997	1.002	0.998	1.017	1.022	1.037	1.03	1.028	1.031	1.026	1.048	0.979	0.953	0.964	0.957	0.958	0.975
9.6	1.076	1.09	1.059	1.048	1.039	1.095	1.006	0.997	1.001	0.997	1.017	1.02	1.032	1.025	1.022	1.024	1.02	1.042	0.977	0.951	0.962	0.956	0.956	0.973
10	1.068	1.083	1.052	1.041	1.031	1.087	1.004	0.995	0.999	0.996	1.015	1.018	1.027	1.021	1.017	1.02	1.014	1.036	0.974	0.949	0.958	0.953	0.953	0.97
10.3	1.06	1.075	1.044	1.033	1.024	1.079	1.002	0.993	0.997	0.993	1.013	1.015	1.02	1.014	1.011	1.014	1.008	1.029	0.971	0.946	0.955	0.949	0.951	0.967
10.6	1.052	1.067	1.036	1.026	1.016	1.071	0.999	0.99	0.993	0.991	1.009	1.012	1.013	1.006	1.004	1.007	1.002	1.022	0.967	0.942	0.952	0.946	0.947	0.963
11	1.039	1.056	1.024	1.014	1.005	1.059	0.988	0.983	0.984	0.983	1	1.004	1.002	0.996	0.995	0.996	0.991	1.013	0.961	0.937	0.947	0.94	0.942	0.958
11.3	1.033	1.049	1.018	1.007	0.999	1.052	0.988	0.982	0.983	0.981	1	1.001	0.997	0.99	0.989	0.992	0.986	1.007	0.959	0.935	0.945	0.939	0.94	0.956
11.6	1.025	1.043	1.012	1	0.992	1.049	0.984	0.978	0.979	0.977	0.997	0.997	0.991	0.983	0.982	0.985	0.979	1	0.956	0.931	0.942	0.937	0.936	0.952
12	1.005	1.023	0.997	0.987	0.978	1.029	0.96	0.956	0.954	0.952	0.973	0.976	0.974	0.966	0.965	0.973	0.966	0.989	0.945	0.92	0.931	0.923	0.925	0.941
	GFP
Time(h)	PsdR-LasR228						LasR228						PsdR-LasR73						LasR73
0.3	2426	2579	2575	2578	2608	2557	2358	2342	2406	2422	2358	2402	2900	2894	2895	2878	3018	2926	2562	2524	2561	2549	2533	2614
0.6	2958	2938	3071	2984	3078	3021	2690	2771	2679	2836	2832	2818	3260	3299	3418	3343	3528	3301	2931	2865	2872	2897	2929	3021
1	3481	3642	3634	3720	3839	3787	3146	3294	3293	3363	3318	3384	3934	3939	4018	4014	4412	4146	3655	3610	3659	3680	3624	3791
1.3	4612	4712	4691	4820	4904	4761	3985	4113	4109	4199	4230	4254	5020	5077	5228	5192	5569	5298	4580	4608	4587	4617	4721	4921
1.6	5642	5783	5874	5989	6127	6002	4957	4995	4940	5057	5113	5276	6205	6408	6444	6391	6874	6681	5515	5804	5543	5826	5710	6207
2	6980	7184	7115	7373	7441	7197	6067	6270	5961	6084	6258	6312	7564	7699	7740	7718	8369	8046	6726	7123	6856	7007	7157	7487
2.3	8539	8718	8730	8941	9224	8843	7176	7591	7331	7541	7381	7659	9207	9296	9584	9241	10132	9880	7934	8359	8345	8635	8697	9010
2.6	10278	10831	10732	11020	11413	10854	8637	9010	8790	8988	8885	9256	11040	11213	11416	11313	12140	11737	9359	9870	9844	10321	10384	10587
3	12311	12643	12810	12931	13331	12638	10403	10556	10426	10543	10385	10845	12788	13030	13278	13256	13948	13745	11329	12099	11941	11997	12452	12593
3.3	14712	14767	15250	15501	16177	15136	11988	12455	12361	12430	12122	12874	15250	15530	16051	15757	16625	16414	13502	14257	14469	14602	15165	15197
3.6	17789	17733	18508	18714	19218	18101	14209	14507	14703	14845	14365	15128	17656	18190	18685	18481	19478	19482	15970	16643	17050	17374	17485	17849
4	20950	20618	21455	22077	23018	21329	16817	16859	17187	17185	16783	17802	20147	20384	20959	21062	22509	21843	18598	19982	20101	19934	20683	20898
4.3	25166	23736	25355	25854	26779	24682	19544	19293	20422	20125	19608	20754	22872	23593	24149	23975	25793	25107	21322	22632	22910	22844	23350	23718
4.6	28719	27779	29142	29418	30847	28416	22304	22275	23630	23190	22771	24488	26089	26819	27572	27215	28648	28259	25043	26124	26660	26781	27406	27492
5	32309	31052	32978	33399	35049	32166	25718	25057	26941	26377	25625	27713	29233	30288	30749	30403	32927	31693	28244	29655	30735	30428	30986	30943
5.3	36274	34733	36937	37629	38908	35943	29335	28260	29899	29899	28549	31582	32356	33541	34299	34089	35988	35318	31516	32685	34147	34032	34418	34279
5.6	39286	37979	40716	41156	42685	39149	32539	31489	33188	33070	31529	34957	35871	36867	37594	37411	39911	38678	34793	35865	37472	37164	37606	37536
6	43500	41498	44649	44679	46606	43174	35718	34264	36779	36941	34921	38523	38987	40199	41143	40643	43903	42029	38884	40288	40348	40026	40497	41049
6.3	46679	45318	48241	49501	50798	47142	39192	37605	40453	40410	38501	42457	42131	43901	44955	44677	47921	46114	41648	43352	43695	42889	43902	44348
6.6	50382	48979	52796	53652	56086	50676	42678	40645	43339	43746	41595	46024	45729	47153	47918	48527	51077	50282	42681	45420	45049	44640	45054	46250
7	53502	52704	56914	57591	59972	54852	45062	43784	46224	46466	44218	48444	48530	49732	51694	51657	54812	53165	43323	45007	46676	46221	46803	46633
7.3	57530	57045	61870	62225	64514	58757	48319	47353	49418	49680	47291	51634	51654	53167	54432	54758	58263	56574	44600	46276	48240	47444	48039	48093
7.6	61145	61138	66608	67456	70084	63293	49911	50508	50454	50457	49898	52724	54908	55985	57991	57908	59768	59648	45369	47286	48830	48610	48349	48990
8	65268	65318	70943	71716	74897	67972	52185	50300	52589	52368	51144	54358	56433	58094	59630	59709	60785	61447	45721	47568	49704	48880	49140	49449
8.3	69565	67182	74060	73560	74912	71519	53335	52834	54316	54339	53495	55998	58057	59707	61055	61324	62165	62855	45863	47967	49529	48709	49130	49587
8.6	70029	69130	75042	76219	77719	72983	54615	54773	55129	55542	55427	56765	59535	61027	61972	62624	62537	64027	46157	47853	49878	49110	49335	49787
9	75100	73504	79422	80692	80941	76787	55640	58228	56507	57300	57685	57879	61538	62402	63638	64057	64146	65498	46681	48487	50765	49958	49813	50235
9.3	76497	73900	80624	81073	82197	78467	55289	58097	56416	56661	57452	57770	61382	62562	63593	64036	63990	65202	46622	48505	50255	49470	49637	49934
9.6	77055	74458	81351	81735	82423	79049	55115	57994	56443	56543	57528	57547	61262	62700	63039	63719	63548	65239	46224	48440	49843	49337	49426	49460
10	77424	75064	80965	81618	81830	79905	54628	57659	55811	56268	57264	57419	61205	62322	63024	63841	63556	65022	46099	47761	49602	48974	48784	49354
10.3	78065	75229	81433	82535	83049	79881	54622	58002	55624	56157	57129	57222	61178	62577	63346	63685	63166	65009	46152	47654	49505	48889	49116	49432
10.6	78909	75782	81839	82240	82545	80829	55135	58012	56208	56424	57993	57446	61212	62470	63568	63598	63315	65348	46314	47731	49641	48883	49198	49625
11	79462	76616	82978	83159	83444	81348	55189	58319	56288	56833	58457	57724	61953	63156	63312	64663	63320	65801	46602	48019	49732	49364	48897	49919
11.3	79148	76086	82286	82738	82977	81058	54749	58395	55945	56371	57644	57598	61478	62675	63289	63713	62936	65378	46088	47836	49667	49266	49057	49627
11.6	78651	75433	82491	82545	83025	80467	54453	57736	55709	55938	57658	57605	61349	62261	63308	64344	63331	65406	45790	47527	49574	48704	48742	49323
12	79200	75907	81544	82135	82049	80766	54365	57810	55614	55922	57212	57199	61136	62218	62982	63671	62884	65216	46200	47390	49456	48492	48959	49413

## Sheet: Fig.4
Fig. 4 PlasB-GFP
	OD600
Time(h)	PsdR-LasR228(+C12)						PsdR-LasR228						LasR228(+C12)						LasR228						PsdR-LasR73(+C12)						PsdR-LasR73						LasR73(+C12)						LasR73
2	0.841	0.791	0.815	0.8	0.81	0.817	0.732	0.729	0.756	0.769	0.77	0.768	0.767	0.761	0.794	0.805	0.814	0.81	0.728	0.735	0.739	0.732	0.735	0.77	0.769	0.791	0.804	0.802	0.802	0.812	0.722	0.726	0.726	0.732	0.735	0.737	0.703	0.704	0.761	0.779	0.736	0.775	0.674	0.681	0.685	0.683	0.676	0.677
2.5	0.891	0.863	0.88	0.87	0.865	0.874	0.82	0.796	0.835	0.854	0.842	0.846	0.837	0.831	0.857	0.859	0.862	0.856	0.818	0.817	0.819	0.814	0.814	0.838	0.832	0.843	0.838	0.846	0.845	0.849	0.776	0.78	0.777	0.779	0.787	0.804	0.77	0.766	0.802	0.797	0.8	0.8	0.73	0.735	0.742	0.731	0.733	0.734
3	0.929	0.891	0.908	0.9	0.893	0.907	0.864	0.844	0.857	0.882	0.875	0.884	0.87	0.865	0.884	0.89	0.897	0.893	0.844	0.847	0.845	0.846	0.862	0.874	0.854	0.866	0.86	0.88	0.88	0.883	0.812	0.817	0.813	0.819	0.822	0.843	0.809	0.789	0.842	0.839	0.824	0.831	0.78	0.789	0.789	0.792	0.789	0.783
3.5	0.964	0.913	0.938	0.928	0.923	0.942	0.883	0.878	0.884	0.905	0.892	0.909	0.894	0.899	0.92	0.925	0.918	0.932	0.878	0.877	0.878	0.876	0.897	0.908	0.881	0.902	0.894	0.921	0.917	0.919	0.871	0.842	0.852	0.851	0.869	0.909	0.832	0.836	0.881	0.883	0.864	0.874	0.807	0.821	0.815	0.82	0.825	0.821
4	0.997	0.934	0.962	0.963	0.958	0.982	0.903	0.894	0.901	0.913	0.915	0.921	0.921	0.929	0.946	0.949	0.956	0.964	0.894	0.897	0.891	0.893	0.92	0.922	0.902	0.925	0.933	0.956	0.953	0.974	0.927	0.866	0.871	0.878	0.93	0.94	0.853	0.889	0.914	0.921	0.902	0.912	0.844	0.86	0.849	0.862	0.863	0.859
4.5	1.029	0.969	1	1.002	0.997	1.014	0.918	0.918	0.922	0.93	0.939	0.933	0.945	0.954	0.969	0.986	1.003	1.008	0.918	0.942	0.916	0.914	0.933	0.925	0.928	0.956	0.966	0.996	0.991	1.003	0.917	0.883	0.895	0.912	0.967	0.998	0.872	0.935	0.961	0.975	0.941	0.964	0.875	0.913	0.891	0.884	0.898	0.888
5	1.063	1.009	1.042	1.039	1.036	1.054	0.94	0.939	0.937	0.956	0.956	0.967	0.976	0.995	1.016	1.054	1.063	1.063	0.93	0.967	0.932	0.931	0.958	0.947	0.949	0.975	0.992	1.038	1.031	1.058	0.944	0.909	0.933	0.946	0.991	1.039	0.89	0.961	1.011	1.015	0.996	1.003	0.898	0.924	0.909	0.935	0.929	0.915
5.5	1.115	1.037	1.085	1.108	1.106	1.128	0.968	0.952	0.96	0.973	0.963	0.972	1.016	1.061	1.086	1.091	1.087	1.108	0.951	0.986	0.946	0.947	0.981	0.958	0.98	0.995	1.041	1.089	1.084	1.101	0.962	0.944	0.953	0.976	1.022	1.07	0.918	1.016	1.028	1.025	1.02	1.02	0.92	0.944	0.931	0.956	0.949	0.939
6	1.172	1.101	1.149	1.156	1.128	1.139	0.983	0.973	0.97	1	1.004	1	1.082	1.097	1.13	1.094	1.092	1.088	0.966	0.935	0.963	0.99	0.93	1.001	1.009	1.033	1.092	1.121	1.123	1.129	0.989	0.991	0.978	0.999	1.068	1.091	0.925	1.029	1.026	1.024	1.026	1.023	0.931	0.975	0.963	0.982	0.981	0.956
6.5	1.154	1.142	1.152	1.138	1.123	1.134	1.02	1.003	1.009	1.03	1.043	1.037	1.109	1.101	1.1	1.088	1.087	1.083	1.017	1	1.01	1.034	0.983	1.042	1.05	1.05	1.119	1.144	1.136	1.132	1.002	1.021	1.009	1.022	1.11	1.109	0.988	1.027	1.024	1.022	1.025	1.022	0.945	0.973	0.965	0.977	1.013	0.982
7	1.148	1.135	1.138	1.135	1.126	1.138	1.056	1.047	1.057	1.062	1.08	1.083	1.102	1.087	1.091	1.083	1.083	1.08	1.043	1.023	1.044	1.045	1.027	1.054	1.074	1.099	1.131	1.134	1.128	1.122	1.005	1.016	1.031	1.05	1.089	1.128	1.012	1.022	1.021	1.02	1.022	1.02	0.999	1.019	0.983	0.964	1.043	1.022
7.5	1.147	1.127	1.139	1.129	1.111	1.124	1.096	1.1	1.087	1.121	1.097	1.141	1.094	1.082	1.086	1.078	1.079	1.075	1.04	1.032	1.038	1.037	1.043	1.066	1.127	1.124	1.125	1.123	1.116	1.109	0.995	1.05	1.073	1.023	1.127	1.142	1.015	1.02	1.019	1.017	1.02	1.017	1	1.023	1.019	1.019	1.028	1.025
8	1.133	1.126	1.125	1.116	1.098	1.111	1.115	1.121	1.129	1.117	1.112	1.129	1.087	1.077	1.081	1.074	1.074	1.071	1.042	1.033	1.038	1.041	1.05	1.066	1.129	1.123	1.113	1.112	1.105	1.125	0.999	1.005	1.036	1.011	1.08	1.153	1.012	1.017	1.016	1.014	1.017	1.013	1	1.018	1.018	1.024	1.017	1.023
8.5	1.121	1.112	1.113	1.103	1.086	1.098	1.116	1.11	1.111	1.125	1.118	1.131	1.082	1.073	1.083	1.068	1.069	1.066	1.041	1.036	1.041	1.043	1.049	1.064	1.122	1.115	1.102	1.1	1.093	1.113	1.093	1.081	1.089	1.091	1.099	1.117	1.012	1.014	1.012	1.009	1.014	1.009	0.998	1.015	1.013	1.018	1.015	1.02
9	1.105	1.094	1.096	1.087	1.071	1.084	1.1	1.1	1.1	1.109	1.102	1.112	1.073	1.061	1.062	1.055	1.054	1.056	1.032	1.028	1.032	1.037	1.046	1.057	1.111	1.101	1.089	1.086	1.078	1.096	1.098	1.094	1.095	1.094	1.112	1.115	1.009	1.007	1.004	1.001	1.007	1.001	0.991	1.005	1.004	1.009	1.009	1.014
9.5	1.095	1.084	1.086	1.078	1.062	1.075	1.093	1.091	1.09	1.1	1.093	1.102	1.069	1.057	1.059	1.052	1.051	1.054	1.031	1.028	1.032	1.039	1.045	1.055	1.102	1.091	1.078	1.076	1.069	1.087	1.093	1.089	1.09	1.088	1.105	1.108	1.008	1.005	1.003	1	1.005	1	0.989	1.004	1.003	1.008	1.007	1.013
10	1.085	1.073	1.075	1.068	1.052	1.065	1.081	1.081	1.078	1.089	1.119	1.091	1.064	1.051	1.052	1.046	1.045	1.048	1.028	1.025	1.029	1.034	1.042	1.052	1.091	1.081	1.068	1.065	1.058	1.089	1.089	1.077	1.079	1.077	1.096	1.097	1.004	1	0.998	0.995	0.999	0.994	0.985	1	0.999	1.004	1.004	1.009
10.5	1.075	1.062	1.065	1.058	1.043	1.056	1.071	1.07	1.066	1.078	1.069	1.079	1.056	1.043	1.045	1.039	1.037	1.04	1.025	1.021	1.024	1.029	1.036	1.047	1.079	1.07	1.06	1.054	1.049	1.077	1.077	1.067	1.068	1.067	1.087	1.085	0.997	0.995	0.993	0.99	0.994	0.99	0.981	0.996	0.995	1	1	1.004
11	1.059	1.046	1.049	1.042	1.028	1.04	1.054	1.051	1.049	1.062	1.053	1.063	1.043	1.03	1.032	1.026	1.024	1.026	1.015	1.01	1.012	1.02	1.024	1.036	1.065	1.054	1.044	1.041	1.035	1.06	1.063	1.051	1.053	1.05	1.069	1.069	0.988	0.987	0.982	0.98	0.984	0.98	0.974	0.988	0.986	0.991	0.99	0.995
11.5	1.053	1.041	1.044	1.037	1.023	1.035	1.046	1.044	1.041	1.054	1.046	1.056	1.04	1.035	1.028	1.022	1.019	1.015	1.014	1.01	1.012	1.018	1.026	1.034	1.056	1.048	1.038	1.035	1.029	1.053	1.054	1.043	1.043	1.042	1.06	1.06	0.986	0.984	0.979	0.976	0.98	0.976	0.971	0.986	0.984	0.989	0.988	0.992
12	1.046	1.034	1.036	1.03	1.016	1.028	1.038	1.035	1.033	1.047	1.049	1.048	1.033	1.033	1.021	1.015	1.012	1.008	1.008	1.005	1.006	1.013	1.02	1.029	1.049	1.04	1.03	1.028	1.023	1.044	1.043	1.034	1.035	1.032	1.05	1.051	0.98	0.979	0.975	0.972	0.976	0.971	0.966	0.982	0.979	0.983	0.984	0.988
	GFP
Time(h)	PsdR-LasR228(+C12)						PsdR-LasR228						LasR228(+C12)						LasR228						PsdR-LasR73(+C12)						PsdR-LasR73						LasR73(+C12)						LasR73
2	944	1033	981	976	999	1008	825	860	863	847	872	839	620	646	656	648	672	670	565	537	553	551	537	532	196	203	207	197	207	227	220	195	195	204	196	194	187	184	201	206	198	207	188	177	179	176	186	176
2.5	1006	1065	1038	1063	1103	1112	878	878	875	884	905	880	647	707	721	725	720	756	549	548	546	571	545	550	217	227	225	255	225	240	229	215	201	216	196	198	195	211	208	210	213	224	207	188	189	193	184	191
3	1171	1278	1236	1267	1357	1373	918	929	924	960	951	923	720	779	804	837	892	935	583	565	594	572	567	561	214	247	246	254	244	259	208	226	228	221	203	222	217	220	217	234	231	225	213	204	204	207	204	191
3.5	1595	1577	1633	1735	1979	1976	1046	1067	1066	1100	1121	1093	860	1013	1121	1221	1334	1443	622	618	623	592	593	609	236	249	250	263	266	281	245	228	228	240	218	217	230	231	237	251	236	255	225	218	213	215	221	208
4	2442	2273	2460	2690	3137	3190	1317	1270	1322	1384	1460	1386	1255	1500	1752	1955	2181	2440	717	678	705	699	676	740	259	274	284	289	303	298	263	231	243	245	232	239	235	259	263	262	259	272	231	222	215	200	237	235
4.5	3832	3474	3787	4221	4991	5078	1756	1679	1763	1904	1972	1861	1876	2343	2808	3259	3666	3996	930	863	873	893	845	966	270	294	308	323	335	344	274	267	259	245	249	239	262	261	274	271	274	277	235	241	228	241	237	221
5	5689	5134	5626	6362	7622	7782	2589	2381	2455	2724	2867	2709	2864	3604	4338	5101	5551	6111	1247	1201	1184	1251	1159	1382	306	323	373	377	375	393	278	270	264	283	278	257	266	289	277	284	310	316	255	246	265	251	249	239
5.5	8356	7287	8374	9588	11406	11789	3658	3382	3492	3885	4029	3818	4200	5413	6400	7185	7817	8528	1852	1715	1762	1824	1636	2041	358	376	412	436	468	497	312	293	295	300	279	284	276	297	347	332	310	341	269	260	257	269	255	260
6	12167	10247	12019	13630	15179	15560	5101	4683	4925	5311	5571	5156	5894	7586	8618	8917	9529	10118	2717	2530	2598	2717	2352	2878	427	471	522	560	614	632	340	316	338	345	325	333	282	328	345	345	341	358	285	266	276	277	256	263
6.5	15423	14322	15308	16824	18229	18669	6987	6349	6681	7293	7542	7054	8072	9269	10189	10453	10730	11294	3701	3439	3520	3745	3294	3776	513	580	664	723	781	805	422	405	412	419	420	398	295	350	361	358	354	369	308	276	302	275	286	266
7	17553	17497	18588	18725	19574	19994	9290	8460	8838	9538	9999	9417	9704	10868	11398	11230	11509	11993	4521	4271	4358	4579	4221	4574	641	718	794	817	870	846	537	506	534	546	552	508	343	360	357	374	366	400	333	285	318	304	297	308
7.5	18738	20203	20172	19696	20303	20697	12232	11019	11537	12547	12884	12327	11076	11757	12065	11804	12025	12564	5481	5140	5292	5496	4974	5377	790	864	891	863	874	898	692	653	667	714	683	629	357	374	382	394	384	409	356	347	321	333	320	329
8	19208	21479	20867	20207	20658	20830	14627	13983	14470	15025	15382	14557	11829	12329	12489	12353	12513	13011	6322	5879	6049	6361	5827	6058	951	909	926	858	930	902	891	830	896	880	884	792	369	397	408	405	397	418	360	335	371	343	340	349
8.5	19373	21955	21008	20263	20703	21042	17299	16360	16643	17173	17135	16682	12342	12667	12979	12558	12875	13309	6967	6532	6722	7052	6444	6614	1022	956	936	900	949	940	1052	988	1067	1063	1060	942	381	406	432	406	412	412	396	368	354	350	368	344
9	19811	22543	21515	20765	21096	21442	19034	18283	18627	18611	18453	18031	12914	13214	13546	13102	13372	13806	7752	7277	7380	7809	7222	7293	1058	994	963	902	976	963	1236	1184	1236	1224	1216	1108	383	415	434	429	431	446	402	376	375	366	377	354
9.5	19681	22388	21513	20706	21078	21395	19481	18777	19054	18936	18688	18242	13018	13379	13656	13169	13440	13819	8116	7684	7788	8173	7648	7678	1072	1008	980	904	1007	961	1281	1248	1278	1279	1293	1136	396	447	439	446	420	448	404	378	381	382	384	366
10	19660	22540	21582	20650	21109	21393	19862	19059	19247	19162	18989	18436	13358	13689	13885	13396	13604	14072	8638	7988	8225	8670	8070	7964	1069	1008	1013	916	963	953	1318	1262	1297	1310	1302	1178	424	456	436	438	455	469	395	399	394	382	393	372
10.5	19740	22595	21628	20749	21250	21519	20043	19256	19506	19133	19079	18583	13594	13846	14101	13635	13694	14267	8913	8351	8513	8994	8447	8191	1103	1024	980	929	952	970	1343	1309	1341	1342	1339	1220	419	449	440	446	437	450	439	388	391	399	394	392
11	20145	22820	21912	21126	21505	21908	20404	19652	19996	19654	19497	18954	14026	14341	14520	13988	14178	14580	9429	8853	9022	9511	8944	8736	1119	1048	1021	942	1012	996	1392	1347	1376	1373	1386	1256	446	461	455	461	463	492	455	421	414	415	414	401
11.5	20129	22995	21947	21007	21404	21702	20356	19737	19968	19629	19368	19012	14071	14295	14614	13982	14053	14653	9469	8892	9025	9573	8965	8696	1117	1044	1012	941	1009	989	1413	1352	1362	1365	1383	1229	437	459	440	454	455	478	446	438	412	416	416	424
12	19973	22841	21826	20984	21490	21862	20399	19748	20174	19688	19587	19111	14128	14379	14580	13936	14114	14646	9587	9053	9146	9661	9123	8814	1122	1050	1027	959	1019	993	1378	1356	1401	1391	1409	1243	452	476	466	480	462	506	449	427	414	414	426	419

## Sheet: Fig.5
Fig. 5A Competition
		LasR228 VS LasR73-GM
Replicate 1		LasR73-GM				LasR228+ LasR73-GM
day0	101	313	315	269	103	226	340	335
day1	103	185	173	193	105	226	207	213
Replicate 2
day0	101	242	301	335	103	311	289	263
day1	103	159	162	170	105	172	179	142
Replicate 3
day0	101	230	244	267	103	246	205	180
day1	103	153	146	173	105	285	264	293
		PsdR-LasR228 VS PsdR-LasR73-GM
Replicate 1		PsdR-LasR73-GM				PsdR-LasR228+ PsdR-LasR73-GM
day0	101	299	207	167	103	222	263	179
day1	103	140	142	140	105	33	36	45
Replicate 2
day0	101	292	75	173	103	63	269	208
day1	103	133	188	183	105	47	74	80
Replicate 3
day0	101	283	157	186	103	193	209	235
day1	103	146	139	127	105	40	38	68
		PMD-LasR228 VS PMD-LasR73-GM
Replicate 1		PMD-LasR73-GM				PMD-LasR228+ PMD-LasR73-GM
day0	101	286	276	312	103	301	284	276
day1	104	73	69	138	105	203	209	289
Replicate 2
day0	101	249	237	227	103	201	197	301
day1	103	292	241	308	105	104	144	169
Replicate 3
day0	101	204	205	132	103	266	126	123
day1	103	208	160	159	105	92	89	87
Fig. 5B Competition
		WT VS LasR228-GM
Replicate 1		LasR228-GM				WT+ LasR228-GM
day0	103	99	87	109	104	290	341	180
day1	105	76	98	86	106	167	165	155
Replicate 2
day0	103	105	87	77	104	307	437	203
day1	105	171	181	193	106	161	149	182
Replicate 3
day0	103	91	113	107	105	163	126	89
day1	105	204	197	166	106	207	295	239
		PsdR VS PsdR-LasR228-GM
Replicate 1		PsdR-LasR228-GM				PsdR + PsdR-LasR228-GM
day0	101	246	213	210	103	191	233	240
day1	104	192	185	172	105	516	450	406
Replicate 2
day0	101	269	261	192	103	217	226	253
day1	104	177	178	169	105	499	547	433
Replicate 3
day0	101	245	309	184	103	281	219	243
day1	104	200	207	177	105	487	355	329

## Sheet: Fig6
Fig. 6A Pyocyanin production
	OD600
Strain	Replicate 1	Replicate 2	Replicate 3	Replicate 4	Replicate 5	Replicate 6
WT	0.725	0.802	0.78	0.811	0.781	0.759
LasR73	0.708	0.717	0.723	0.699	0.689	0.714
PsdR-LasR73	0.808	0.834	0.842	0.837	0.835	0.835
LasR228	0.854	0.886	0.891	0.887	0.876	0.887
PsdR-LasR228	0.812	0.799	0.805	0.85	0.825	0.838
	OD695
Strain	Replicate 1	Replicate 2	Replicate 3	Replicate 4	Replicate 5	Replicate 6
WT	0.178	0.167	0.163	0.162	0.166	0.156
LasR73	0.0712348	0.0741399	0.0677823	0.0561117	0.0687109	0.0686498
PsdR-LasR73	0.0973244	0.082901	0.0812131	0.0828419	0.0807567	0.0795138
LasR228	0.115066	0.102653	0.0991412	0.100846	0.101142	0.0953075
PsdR-LasR228	0.223128	0.184812	0.19271	0.172105	0.208394	0.177105
Fig. 6C Cyanide production
	Dection intensity
Strain	Replicate 1	Replicate 2
WT	312261	297016
LasR73	19918	8382
PsdR-LasR73	19486	9339
LasR228	40487	22541
PsdR-LasR228	97448	83263
Fig. 6D Cell cytotoxicity of A549
	Relative LDH release
Strain	Replicate 1	Replicate 2	Replicate 3
WT	0.366075	0.405051	0.353408
LasR73	0.040518	0.0770806	0.0978822
LasR228	0.133417	0.100517	0.136334
PsdR-LasR228	0.229073	0.240966	0.199248
Fig. 6E Cell cytotoxicity of CHO
	Relative LDH release
Strain	Replicate 1	Replicate 2	Replicate 3
WT	1.35843	1.59781	1.36981
LasR73	0.412651	0.278772	0.311679
LasR228	0.665663	0.590793	0.684672
PsdR-LasR228	0.858434	0.958491	0.959854

## Sheet: Fig.S4
Fig. S4 Growth curve
	OD600
Time(h)	WT						LasR-null						LasR73						PsdR-LasR73						LasR228						PsdR-LasR228						PMD-LasR73						PMD-LasR228
0	0.107	0.105	0.107	0.109	0.111	0.107	0.112	0.113	0.113	0.112	0.113	0.113	0.11	0.11	0.11	0.11	0.111	0.11	0.116	0.117	0.116	0.116	0.119	0.116	0.116	0.117	0.115	0.115	0.115	0.118	0.114	0.114	0.121	0.116	0.115	0.115	0.11	0.11	0.111	0.11	0.111	0.112	0.111	0.107	0.108	0.107	0.11	0.108
0.5	0.123	0.122	0.123	0.124	0.126	0.123	0.131	0.131	0.131	0.131	0.13	0.132	0.128	0.128	0.127	0.128	0.129	0.129	0.138	0.138	0.137	0.136	0.139	0.138	0.134	0.135	0.136	0.134	0.134	0.134	0.133	0.133	0.139	0.133	0.133	0.134	0.128	0.127	0.128	0.128	0.129	0.128	0.128	0.123	0.124	0.124	0.128	0.124
1	0.161	0.16	0.159	0.159	0.162	0.158	0.167	0.166	0.167	0.165	0.166	0.166	0.16	0.16	0.159	0.158	0.159	0.159	0.177	0.177	0.176	0.176	0.178	0.177	0.17	0.17	0.171	0.17	0.169	0.168	0.17	0.169	0.172	0.169	0.169	0.169	0.166	0.164	0.165	0.165	0.165	0.165	0.161	0.156	0.158	0.156	0.161	0.157
1.5	0.229	0.223	0.225	0.228	0.231	0.226	0.234	0.233	0.234	0.23	0.231	0.234	0.225	0.223	0.222	0.218	0.222	0.228	0.262	0.263	0.265	0.268	0.266	0.265	0.242	0.239	0.24	0.239	0.239	0.238	0.238	0.235	0.238	0.236	0.236	0.236	0.239	0.235	0.236	0.235	0.237	0.24	0.224	0.218	0.221	0.22	0.226	0.22
2	0.351	0.35	0.348	0.348	0.348	0.345	0.383	0.385	0.389	0.384	0.379	0.383	0.371	0.375	0.371	0.363	0.37	0.373	0.422	0.423	0.41	0.406	0.422	0.407	0.386	0.385	0.391	0.391	0.384	0.381	0.381	0.381	0.379	0.377	0.375	0.375	0.38	0.37	0.374	0.368	0.373	0.371	0.358	0.347	0.351	0.347	0.358	0.35
2.5	0.493	0.491	0.492	0.491	0.483	0.479	0.507	0.505	0.507	0.51	0.5	0.5	0.483	0.497	0.492	0.487	0.493	0.487	0.527	0.532	0.511	0.512	0.536	0.521	0.501	0.509	0.519	0.516	0.512	0.497	0.5	0.509	0.507	0.508	0.501	0.498	0.496	0.497	0.498	0.501	0.495	0.487	0.481	0.474	0.481	0.468	0.483	0.475
3	0.613	0.612	0.613	0.609	0.604	0.601	0.597	0.597	0.603	0.605	0.593	0.598	0.571	0.588	0.584	0.581	0.584	0.579	0.614	0.616	0.596	0.6	0.616	0.608	0.591	0.604	0.609	0.604	0.604	0.591	0.596	0.599	0.603	0.606	0.593	0.591	0.594	0.584	0.596	0.596	0.585	0.576	0.576	0.573	0.577	0.561	0.578	0.574
3.5	0.71	0.706	0.697	0.697	0.698	0.696	0.674	0.678	0.682	0.682	0.676	0.679	0.65	0.666	0.663	0.661	0.662	0.658	0.696	0.695	0.673	0.684	0.696	0.691	0.684	0.696	0.703	0.693	0.693	0.688	0.691	0.689	0.688	0.694	0.681	0.68	0.683	0.67	0.68	0.676	0.665	0.665	0.667	0.655	0.668	0.648	0.679	0.66
4	0.818	0.815	0.796	0.799	0.798	0.797	0.744	0.748	0.751	0.749	0.745	0.749	0.72	0.744	0.736	0.733	0.737	0.727	0.784	0.768	0.746	0.771	0.77	0.77	0.792	0.789	0.797	0.791	0.789	0.786	0.776	0.773	0.771	0.776	0.764	0.762	0.755	0.738	0.76	0.753	0.744	0.747	0.749	0.729	0.74	0.73	0.765	0.739
4.5	0.897	0.888	0.882	0.883	0.883	0.884	0.808	0.809	0.811	0.805	0.805	0.809	0.793	0.81	0.808	0.799	0.828	0.8	0.822	0.828	0.806	0.816	0.834	0.827	0.853	0.85	0.863	0.86	0.861	0.85	0.861	0.858	0.854	0.86	0.849	0.842	0.83	0.821	0.844	0.83	0.83	0.833	0.819	0.797	0.806	0.803	0.865	0.811
5	0.951	0.948	0.94	0.941	0.94	0.942	0.83	0.834	0.834	0.83	0.829	0.842	0.821	0.839	0.829	0.827	0.842	0.844	0.844	0.849	0.913	0.84	0.859	0.867	0.88	0.878	0.881	0.894	0.899	0.885	0.884	0.885	0.881	0.884	0.875	0.88	0.842	0.829	0.863	0.849	0.853	0.864	0.874	0.851	0.859	0.859	0.907	0.863
5.5	0.996	0.995	0.987	0.986	0.984	0.987	0.86	0.862	0.862	0.861	0.858	0.875	0.854	0.882	0.861	0.861	0.892	0.886	0.875	0.885	0.933	0.879	0.905	0.915	0.919	0.911	0.916	0.919	0.928	0.921	0.904	0.907	0.896	0.905	0.898	0.909	0.882	0.832	0.865	0.866	0.886	0.906	0.901	0.877	0.889	0.891	0.94	0.89
6	1.036	1.041	1.028	1.023	1.028	1.027	0.9	0.9	0.895	0.901	0.893	0.935	0.89	0.91	0.897	0.935	0.931	0.921	0.915	0.92	0.964	0.912	0.952	0.975	0.949	0.932	0.934	0.947	0.955	0.947	0.938	0.929	0.924	0.938	0.929	0.937	0.926	0.871	0.897	0.897	0.926	0.937	0.944	0.923	0.936	0.941	0.978	0.952
6.5	1.085	1.091	1.072	1.073	1.075	1.073	0.924	0.928	0.923	0.946	0.923	0.966	0.92	0.937	0.924	0.957	0.954	0.958	0.945	0.947	0.984	0.949	0.981	1.009	0.959	0.966	0.976	0.974	0.981	0.978	0.969	0.961	0.957	0.966	0.956	0.968	0.931	0.906	0.917	0.927	0.958	0.973	0.989	0.971	0.978	0.996	1.025	1.002
7	1.106	1.111	1.101	1.104	1.106	1.107	0.947	0.958	0.949	0.966	0.949	0.987	0.941	0.966	0.953	0.975	0.99	0.977	0.978	0.973	1.025	0.977	1.007	1.06	1.009	0.992	0.985	0.993	1.006	1.003	1.004	0.983	0.985	0.99	0.984	0.994	0.969	0.943	0.96	0.965	0.991	1.029	1.042	1.022	1.024	1.04	1.062	1.039
7.5	1.123	1.128	1.117	1.12	1.121	1.123	0.991	0.962	0.965	0.97	0.975	0.989	0.978	0.971	0.957	0.977	1.041	0.996	1.008	1.008	1.044	1.013	1.037	1.126	1.018	1.007	1.024	1.023	1.043	1.049	1.038	1.023	1.021	1.024	1.026	1.033	1.06	1.043	1.053	1.063	1.071	1.087	1.093	1.062	1.069	1.077	1.118	1.076
8	1.141	1.142	1.132	1.135	1.138	1.138	1.019	1.007	1.013	1.022	1.023	1.018	1.022	1.027	1.021	1.018	1.033	1.003	1.04	1.032	1.063	1.052	1.068	1.15	1.057	1.042	1.068	1.058	1.073	1.074	1.104	1.062	1.089	1.078	1.093	1.099	1.077	1.074	1.077	1.082	1.089	1.1	1.133	1.114	1.121	1.123	1.139	1.136
8.5	1.143	1.144	1.137	1.138	1.144	1.143	1.016	1.022	1.021	1.018	1.018	1.033	1.019	1.023	1.02	1.015	1.046	1.05	0.999	1.053	1.092	1.078	1.082	1.159	1.077	1.069	1.08	1.077	1.086	1.086	1.149	1.114	1.132	1.128	1.125	1.148	1.085	1.083	1.085	1.088	1.095	1.101	1.131	1.115	1.129	1.122	1.139	1.132
9	1.144	1.142	1.136	1.137	1.143	1.142	1.014	1.02	1.019	1.017	1.017	1.031	1.014	1.022	1.016	1.012	1.041	1.048	1.095	1.073	1.108	1.14	1.052	1.166	1.078	1.072	1.08	1.082	1.09	1.088	1.146	1.144	1.141	1.142	1.135	1.149	1.081	1.079	1.08	1.08	1.088	1.096	1.133	1.114	1.13	1.121	1.137	1.13
9.5	1.141	1.14	1.133	1.135	1.139	1.139	1.012	1.017	1.017	1.015	1.015	1.029	1.013	1.021	1.014	1.01	1.039	1.047	1.113	1.116	1.135	1.15	1.147	1.157	1.079	1.073	1.081	1.083	1.092	1.089	1.145	1.138	1.137	1.136	1.135	1.149	1.077	1.075	1.076	1.076	1.083	1.09	1.132	1.111	1.124	1.119	1.136	1.128
10	1.138	1.137	1.129	1.131	1.135	1.136	1.01	1.015	1.014	1.012	1.012	1.027	1.011	1.019	1.013	1.008	1.036	1.046	1.105	1.114	1.131	1.142	1.143	1.152	1.077	1.071	1.079	1.083	1.09	1.087	1.138	1.139	1.134	1.135	1.128	1.145	1.071	1.068	1.069	1.069	1.077	1.086	1.12	1.105	1.123	1.112	1.123	1.125
10.5	1.134	1.132	1.126	1.127	1.132	1.134	1.008	1.013	1.012	1.009	1.013	1.025	1.009	1.015	1.012	1.005	1.034	1.044	1.094	1.105	1.122	1.132	1.133	1.145	1.074	1.068	1.076	1.079	1.087	1.084	1.124	1.125	1.12	1.122	1.115	1.132	1.065	1.063	1.063	1.063	1.071	1.079	1.11	1.093	1.113	1.102	1.114	1.113
11	1.129	1.127	1.122	1.123	1.128	1.13	1.004	1.01	1.009	1.006	1.011	1.022	1.005	1.011	1.01	1	1.03	1.041	1.083	1.094	1.111	1.12	1.124	1.133	1.069	1.064	1.072	1.076	1.083	1.08	1.111	1.11	1.107	1.109	1.103	1.119	1.06	1.057	1.058	1.057	1.066	1.073	1.099	1.083	1.103	1.091	1.103	1.102
11.5	1.126	1.126	1.119	1.12	1.125	1.128	1	1.005	1.004	1.001	1.007	1.018	1.001	1.007	1.004	0.995	1.025	1.037	1.071	1.082	1.1	1.108	1.112	1.121	1.065	1.06	1.068	1.072	1.08	1.077	1.098	1.099	1.099	1.097	1.091	1.107	1.054	1.051	1.052	1.051	1.061	1.067	1.088	1.072	1.092	1.082	1.093	1.092
12	1.124	1.124	1.116	1.117	1.123	1.125	0.996	1	1	0.996	1.002	1.014	0.996	1.002	0.999	0.991	1.021	1.032	1.06	1.07	1.088	1.097	1.1	1.109	1.059	1.055	1.063	1.067	1.075	1.072	1.087	1.087	1.087	1.086	1.08	1.095	1.048	1.045	1.047	1.046	1.055	1.061	1.079	1.064	1.082	1.072	1.084	1.083

## Sheet: Fig.S5
Fig. S5A PlasB-GFP
	OD600
Time(h)	PsdR-LasR196						LasR196						PsdR-LasR73						LasR73
3	0.576	0.573	0.577	0.561	0.578	0.574	0.594	0.584	0.596	0.596	0.585	0.576	0.614	0.616	0.596	0.6	0.616	0.608	0.571	0.588	0.584	0.581	0.584	0.579
3.5	0.667	0.655	0.668	0.648	0.679	0.66	0.683	0.67	0.68	0.676	0.665	0.665	0.696	0.695	0.673	0.684	0.696	0.691	0.65	0.666	0.663	0.661	0.662	0.658
4	0.749	0.729	0.74	0.73	0.765	0.739	0.755	0.738	0.76	0.753	0.744	0.747	0.784	0.768	0.746	0.771	0.77	0.77	0.72	0.744	0.736	0.733	0.737	0.727
4.5	0.819	0.797	0.806	0.803	0.865	0.811	0.83	0.821	0.844	0.83	0.83	0.833	0.822	0.828	0.806	0.816	0.834	0.827	0.793	0.81	0.808	0.799	0.828	0.8
5	0.874	0.851	0.859	0.859	0.907	0.863	0.842	0.829	0.863	0.849	0.853	0.864	0.844	0.849	0.913	0.84	0.859	0.867	0.821	0.839	0.829	0.827	0.842	0.844
5.5	0.901	0.877	0.889	0.891	0.94	0.89	0.882	0.832	0.865	0.866	0.886	0.906	0.875	0.885	0.933	0.879	0.905	0.915	0.854	0.882	0.861	0.861	0.892	0.886
6	0.944	0.923	0.936	0.941	0.978	0.952	0.926	0.871	0.897	0.897	0.926	0.937	0.915	0.92	0.964	0.912	0.952	0.975	0.89	0.91	0.897	0.935	0.931	0.921
6.5	0.989	0.971	0.978	0.996	1.025	1.002	0.931	0.906	0.917	0.927	0.958	0.973	0.945	0.947	0.984	0.949	0.981	1.009	0.92	0.937	0.924	0.957	0.954	0.958
7	1.042	1.022	1.024	1.04	1.062	1.039	0.969	0.943	0.96	0.965	0.991	1.029	0.978	0.973	1.025	0.977	1.007	1.06	0.941	0.966	0.953	0.975	0.99	0.977
7.5	1.093	1.062	1.069	1.077	1.118	1.076	1.06	1.043	1.053	1.063	1.071	1.087	1.008	1.008	1.044	1.013	1.037	1.126	0.978	0.971	0.957	0.977	1.041	0.996
8	1.133	1.114	1.121	1.123	1.139	1.136	1.077	1.074	1.077	1.082	1.089	1.1	1.04	1.032	1.063	1.052	1.068	1.15	1.022	1.027	1.021	1.018	1.033	1.003
8.5	1.131	1.115	1.129	1.122	1.139	1.132	1.085	1.083	1.085	1.088	1.095	1.101	0.999	1.053	1.092	1.078	1.082	1.159	1.019	1.023	1.02	1.015	1.046	1.05
9	1.133	1.114	1.13	1.121	1.137	1.13	1.081	1.079	1.08	1.08	1.088	1.096	1.095	1.073	1.108	1.14	1.052	1.166	1.014	1.022	1.016	1.012	1.041	1.048
9.5	1.132	1.111	1.124	1.119	1.136	1.128	1.077	1.075	1.076	1.076	1.083	1.09	1.113	1.116	1.135	1.15	1.147	1.157	1.013	1.021	1.014	1.01	1.039	1.047
10	1.12	1.105	1.123	1.112	1.123	1.125	1.071	1.068	1.069	1.069	1.077	1.086	1.105	1.114	1.131	1.142	1.143	1.152	1.011	1.019	1.013	1.008	1.036	1.046
10.5	1.11	1.093	1.113	1.102	1.114	1.113	1.065	1.063	1.063	1.063	1.071	1.079	1.094	1.105	1.122	1.132	1.133	1.145	1.009	1.015	1.012	1.005	1.034	1.044
11	1.099	1.083	1.103	1.091	1.103	1.102	1.06	1.057	1.058	1.057	1.066	1.073	1.083	1.094	1.111	1.12	1.124	1.133	1.005	1.011	1.01	1	1.03	1.041
11.5	1.088	1.072	1.092	1.082	1.093	1.092	1.054	1.051	1.052	1.051	1.061	1.067	1.071	1.082	1.1	1.108	1.112	1.121	1.001	1.007	1.004	0.995	1.025	1.037
12	1.079	1.064	1.082	1.072	1.084	1.083	1.048	1.045	1.047	1.046	1.055	1.061	1.06	1.07	1.088	1.097	1.1	1.109	0.996	1.002	0.999	0.991	1.021	1.032
	GFP
Time(h)	PsdR-LasR196						LasR196						PsdR-LasR73						LasR73
3	1527	1498	1499	1478	1490	1469	1298	1280	1290	1282	1276	1276	197	189	189	193	180	189	180	173	188	172	186	179
3.5	1671	1678	1596	1636	1670	1602	1341	1331	1335	1348	1345	1351	217	205	214	192	197	197	188	194	188	200	196	208
4	1999	1967	1957	2021	2067	2058	1480	1492	1506	1527	1492	1552	213	213	207	218	199	204	200	220	212	199	207	195
4.5	2647	2679	2551	2680	2886	2755	1891	1858	1864	1911	1894	1926	236	244	244	227	218	206	219	202	213	243	219	230
5	3727	3730	3607	3755	4122	3969	2450	2399	2418	2523	2514	2567	246	248	247	265	238	226	233	241	229	245	228	231
5.5	5384	5242	5118	5423	5918	5578	3408	3303	3410	3438	3464	3590	254	263	257	258	244	238	260	256	258	282	244	258
6	7711	7619	7336	7919	8513	8119	4972	4866	4872	4936	5090	5328	280	273	267	277	273	257	267	266	259	286	274	268
6.5	10999	10729	10356	11187	12116	11502	7130	6838	6993	7210	7287	7682	302	283	287	286	267	280	283	288	288	279	268	275
7	14990	14577	14192	15224	16445	15595	9985	9444	9828	9999	10056	10723	326	322	310	330	295	280	302	293	293	300	277	285
7.5	20277	19392	18653	20320	21965	20505	13530	12786	13260	13554	13554	14136	353	328	338	335	332	315	311	300	305	317	289	307
8	25482	25018	23956	25888	26769	25983	16433	15891	16219	16484	16540	16913	413	400	392	404	370	342	323	311	317	357	315	329
8.5	29057	28762	28163	29332	29473	29358	18128	17734	17844	17951	18215	18131	520	495	462	505	459	414	355	348	343	365	352	348
9	31696	31689	31218	32438	32318	32452	19900	19489	19496	20004	19947	19925	652	627	577	619	585	522	386	369	377	364	381	355
9.5	32439	33030	32762	33323	32985	33588	20754	20383	20549	20846	20867	20672	772	757	743	691	722	616	384	381	388	398	384	380
10	32995	33238	33024	33633	33423	34170	21246	20808	20878	21172	21287	21163	866	869	818	735	822	695	397	399	394	414	390	380
10.5	33092	33397	33395	33767	33500	34418	21581	21023	21239	21443	21601	21315	875	890	847	767	853	756	410	402	411	434	425	409
11	33189	33572	33530	34027	33513	34529	21805	21243	21379	21563	21719	21458	868	934	856	806	879	751	430	442	441	436	394	413
11.5	33216	33590	33643	34085	33702	34645	21854	21468	21560	21603	21848	21639	908	945	890	808	913	795	457	435	432	438	443	433
12	33278	33635	33567	34008	33846	34867	21902	21372	21633	21758	21934	21754	929	980	896	809	913	787	448	445	446	450	443	452
Fig. S5B PrhlA-GFP
	OD600
Time(h)	PsdR-LasR196						LasR196						PsdR-LasR73						LasR73
3	0.549	0.551	0.543	0.555	0.555	0.549	0.566	0.572	0.561	0.564	0.572	0.575	0.577	0.592	0.588	0.582	0.589	0.595	0.526	0.545	0.541	0.545	0.53	0.541
3.5	0.642	0.644	0.637	0.643	0.64	0.649	0.653	0.661	0.659	0.654	0.657	0.655	0.658	0.676	0.671	0.662	0.671	0.676	0.613	0.629	0.622	0.628	0.614	0.626
4	0.716	0.716	0.71	0.709	0.715	0.723	0.725	0.731	0.724	0.728	0.732	0.731	0.728	0.748	0.74	0.734	0.739	0.74	0.691	0.702	0.694	0.699	0.687	0.7
4.5	0.789	0.79	0.781	0.786	0.79	0.788	0.811	0.811	0.791	0.794	0.817	0.806	0.797	0.819	0.812	0.805	0.805	0.806	0.76	0.77	0.762	0.768	0.757	0.766
5	0.831	0.838	0.823	0.83	0.827	0.83	0.832	0.834	0.821	0.824	0.833	0.832	0.827	0.843	0.835	0.831	0.827	0.821	0.805	0.804	0.809	0.808	0.801	0.802
5.5	0.89	0.876	0.875	0.88	0.868	0.861	0.858	0.856	0.877	0.858	0.865	0.866	0.87	0.873	0.862	0.891	0.853	0.841	0.829	0.821	0.829	0.836	0.821	0.822
6	0.931	0.918	0.925	0.924	0.935	0.912	0.905	0.906	0.921	0.907	0.912	0.91	0.909	0.914	0.892	0.935	0.889	0.876	0.86	0.852	0.87	0.878	0.852	0.854
6.5	0.972	0.961	0.96	0.967	0.961	0.962	0.944	0.948	0.967	0.952	0.952	0.951	0.944	0.947	0.949	0.969	0.92	0.934	0.895	0.887	0.903	0.936	0.881	0.893
7	1.024	1.012	1.006	1.007	1.007	1	0.998	0.999	1.004	1.005	1.002	0.996	0.971	0.974	0.968	0.996	0.953	0.974	0.924	0.92	0.93	0.962	0.912	0.92
7.5	1.065	1.051	1.05	1.051	1.053	1.052	1.049	1.054	1.042	1.061	1.05	1.042	0.991	0.997	0.988	1.014	0.978	0.997	0.95	0.945	0.962	0.984	0.94	0.925
8	1.08	1.071	1.07	1.071	1.073	1.076	1.044	1.043	1.043	1.05	1.044	1.036	1.016	1.04	1.013	1.039	1.009	1.022	0.98	0.986	0.981	1	0.976	0.978
8.5	1.085	1.077	1.081	1.081	1.082	1.084	1.051	1.051	1.05	1.057	1.051	1.045	1.052	1.063	1.056	1.075	1.042	1.025	1.009	1.002	1.004	1.01	1.01	0.998
9	1.084	1.076	1.081	1.08	1.082	1.084	1.045	1.046	1.042	1.053	1.046	1.04	1.077	1.081	1.069	1.089	1.062	1.028	1	0.994	0.997	1.001	1.001	0.99
9.5	1.082	1.074	1.077	1.078	1.08	1.081	1.042	1.041	1.038	1.047	1.042	1.036	1.062	1.1	1.108	1.055	1.08	1.091	0.996	0.988	0.991	0.995	0.995	0.986
10	1.071	1.067	1.072	1.07	1.074	1.077	1.035	1.035	1.032	1.042	1.036	1.031	1.107	1.106	1.11	1.095	1.113	1.088	0.994	0.986	0.988	0.993	0.993	0.984
10.5	1.06	1.056	1.061	1.059	1.063	1.065	1.029	1.028	1.025	1.035	1.031	1.026	1.107	1.106	1.101	1.093	1.088	1.086	0.992	0.983	0.985	0.989	0.991	0.982
11	1.05	1.046	1.051	1.05	1.053	1.054	1.023	1.021	1.021	1.031	1.025	1.019	1.103	1.105	1.093	1.085	1.082	1.078	0.989	0.979	0.983	0.987	0.989	0.98
11.5	1.04	1.036	1.04	1.039	1.043	1.043	1.018	1.018	1.017	1.026	1.02	1.014	1.09	1.098	1.085	1.077	1.073	1.068	0.987	0.978	0.981	0.986	0.988	0.977
12	1.031	1.026	1.031	1.029	1.033	1.034	1.014	1.013	1.011	1.019	1.014	1.009	1.081	1.087	1.074	1.067	1.063	1.059	0.984	0.974	0.978	0.982	0.984	0.975
	GFP
Time(h)	PsdR-LasR196						LasR196						PsdR-LasR73						LasR73
3	549	575	596	587	565	610	525	549	530	528	550	528	154	156	155	143	163	166	163	158	145	156	154	156
3.5	604	607	641	613	603	642	531	543	548	540	560	583	162	164	162	155	152	155	162	157	163	162	164	178
4	718	733	787	752	742	754	593	604	628	637	621	655	169	159	174	187	154	153	165	170	166	154	155	177
4.5	1006	1034	1061	1077	987	1098	762	790	809	825	819	858	180	167	161	177	167	179	177	168	167	170	153	158
5	1364	1434	1496	1463	1435	1494	915	944	979	1013	979	1027	172	153	162	168	182	171	172	182	179	172	176	178
5.5	1703	1823	1879	1856	1796	1873	1091	1123	1154	1185	1154	1220	175	178	184	191	182	186	189	193	186	176	179	191
6	2165	2233	2325	2261	2220	2265	1293	1353	1375	1415	1388	1460	189	192	190	186	187	185	196	193	191	208	203	201
6.5	2712	2793	2841	2789	2741	2827	1652	1696	1726	1741	1691	1810	204	195	192	205	202	219	204	192	204	211	204	206
7	3508	3601	3642	3546	3448	3537	2118	2120	2225	2248	2195	2289	208	221	206	209	206	224	205	208	207	209	217	214
7.5	4413	4475	4548	4491	4319	4431	2643	2655	2732	2729	2668	2817	214	223	218	218	220	224	208	218	221	230	215	216
8	5094	5335	5399	5298	5099	5303	2886	2894	2936	2954	2862	3080	234	222	229	239	227	250	239	243	225	228	216	238
8.5	5338	5573	5698	5567	5470	5718	2943	2973	3010	3066	2983	3122	250	246	244	242	238	267	255	255	252	235	251	264
9	5738	5885	6117	5943	5716	6025	3139	3156	3243	3205	3213	3324	261	276	268	273	265	296	267	270	255	275	276	291
9.5	5733	5958	6198	5982	5920	6133	3179	3198	3268	3312	3254	3367	285	290	300	307	293	304	283	290	284	288	279	299
10	5764	5954	6266	6032	5866	6105	3251	3259	3351	3339	3253	3444	314	337	318	335	341	340	300	313	297	307	308	308
10.5	5750	5993	6253	6031	5884	6195	3255	3273	3368	3368	3292	3462	355	344	357	372	362	374	315	331	299	319	305	325
11	5771	5988	6223	6037	5959	6155	3255	3303	3355	3396	3311	3519	378	356	392	378	386	393	314	323	327	325	319	349
11.5	5825	6061	6201	6075	5903	6136	3321	3368	3415	3418	3319	3524	387	376	395	403	394	420	308	334	336	354	331	346
12	5866	6035	6273	6147	5949	6166	3336	3376	3425	3451	3347	3534	399	403	417	417	406	425	356	358	320	342	347	352
Fig. S5C PpqsA-GFP
	OD600
Time(h)	PsdR-LasR196						LasR196						PsdR-LasR73						LasR73
3	0.36	0.355	0.352	0.351	0.35	0.35	0.363	0.338	0.35	0.347	0.346	0.352	0.395	0.382	0.365	0.37	0.376	0.373	0.422	0.412	0.412	0.395	0.389	0.386
3.5	0.473	0.468	0.466	0.473	0.464	0.467	0.482	0.462	0.469	0.467	0.469	0.475	0.502	0.489	0.484	0.492	0.505	0.492	0.526	0.527	0.515	0.503	0.498	0.499
4	0.567	0.561	0.565	0.571	0.568	0.564	0.57	0.553	0.55	0.548	0.564	0.562	0.583	0.571	0.576	0.579	0.584	0.586	0.61	0.613	0.598	0.588	0.582	0.585
4.5	0.654	0.652	0.654	0.66	0.652	0.652	0.635	0.636	0.628	0.628	0.646	0.645	0.665	0.652	0.656	0.663	0.667	0.665	0.685	0.685	0.677	0.663	0.66	0.668
5	0.729	0.725	0.725	0.723	0.725	0.728	0.713	0.716	0.708	0.706	0.721	0.721	0.735	0.724	0.724	0.731	0.736	0.736	0.757	0.759	0.751	0.739	0.74	0.736
5.5	0.803	0.792	0.799	0.788	0.791	0.798	0.771	0.809	0.776	0.775	0.802	0.802	0.798	0.792	0.795	0.8	0.807	0.812	0.812	0.816	0.803	0.794	0.784	0.803
6	0.851	0.84	0.833	0.83	0.835	0.844	0.815	0.826	0.819	0.817	0.825	0.837	0.808	0.803	0.814	0.817	0.824	0.828	0.851	0.846	0.845	0.817	0.81	0.852
6.5	0.87	0.853	0.855	0.86	0.872	0.881	0.824	0.856	0.85	0.847	0.844	0.855	0.837	0.829	0.842	0.853	0.857	0.876	0.893	0.878	0.889	0.863	0.842	0.886
7	0.907	0.88	0.904	0.906	0.92	0.926	0.86	0.895	0.883	0.88	0.874	0.882	0.871	0.862	0.879	0.887	0.892	0.908	0.918	0.909	0.918	0.897	0.872	0.914
7.5	0.953	0.931	0.949	0.95	0.958	0.968	0.896	0.94	0.914	0.915	0.911	0.92	0.91	0.898	0.918	0.929	0.983	0.945	0.948	0.937	0.946	0.929	0.906	0.942
8	1.002	0.988	0.995	0.995	0.999	1.004	0.943	0.991	0.963	0.978	0.96	0.968	0.942	0.928	0.946	0.964	1.004	0.971	0.964	0.956	0.961	0.965	0.941	0.951
8.5	1.037	1.027	1.037	1.038	1.054	1.054	0.992	1.029	1.013	1.023	1.012	1.037	0.981	0.964	0.977	0.992	1.036	1.015	1.006	0.983	0.994	1.02	0.997	1.012
9	1.081	1.073	1.077	1.077	1.082	1.091	1.05	1.042	1.056	1.041	1.046	1.063	1.012	0.992	0.993	1.024	1.057	1.04	1.015	1.016	1.011	1.021	1.008	1.037
9.5	1.096	1.089	1.09	1.085	1.085	1.091	1.06	1.05	1.064	1.048	1.053	1.067	1.036	1.028	1.02	1.044	1.071	1.06	1.009	1.011	1.009	1.017	1.005	1.031
10	1.097	1.09	1.09	1.088	1.084	1.094	1.061	1.044	1.059	1.043	1.05	1.062	1.016	1.039	1.023	1.05	1.089	1.1	1.005	1.006	1.003	1.014	1.002	1.027
10.5	1.092	1.087	1.086	1.083	1.083	1.093	1.055	1.04	1.055	1.038	1.046	1.058	1.083	1.068	1.086	1.107	1.148	1.142	1.002	1.004	1.002	1.011	1.002	1.024
11	1.059	1.056	1.056	1.051	1.052	1.061	1.025	1.012	1.023	1.008	1.015	1.028	1.059	1.066	1.067	1.082	1.095	1.095	0.984	0.987	0.984	0.997	0.989	1.009
11.5	1.049	1.043	1.045	1.043	1.043	1.052	1.021	1.009	1.019	1.005	1.012	1.024	1.076	1.086	1.086	1.099	1.114	1.116	0.992	0.997	0.995	1.007	1	1.019
12	1.069	1.066	1.066	1.061	1.062	1.071	1.029	1.019	1.029	1.014	1.021	1.034	1.069	1.074	1.075	1.085	1.101	1.102	0.985	0.988	0.986	0.998	0.991	1.009
	GFP
Time(h)	PsdR-LasR196						LasR196						PsdR-LasR73						LasR73
3	368	360	357	348	362	354	353	352	333	351	346	333	179	180	200	191	165	159	204	217	202	205	213	226
3.5	469	421	421	438	435	433	398	377	379	391	367	390	192	173	183	175	170	169	197	220	201	206	212	211
4	903	884	843	873	870	872	647	612	609	616	597	630	187	182	183	176	177	165	203	202	207	216	215	215
4.5	1860	1817	1784	1843	1836	1830	1172	1188	1161	1179	1151	1183	192	191	181	181	174	185	222	211	219	216	243	212
5	3238	3168	3182	3242	3354	3248	2049	2083	2049	2072	2058	2101	193	185	175	189	172	182	255	230	236	222	240	229
5.5	5037	4883	4900	4985	5145	5052	3283	3446	3251	3308	3306	3441	221	206	214	203	203	202	283	286	267	263	270	275
6	6920	6848	6712	6903	7079	6934	4655	4710	4556	4682	4581	4707	263	239	245	236	241	227	356	350	343	316	327	355
6.5	8552	8305	8331	8604	8699	8509	5813	5904	5674	5886	5754	5816	313	282	293	310	271	273	461	462	467	419	419	462
7	10019	9860	9783	10008	10226	9881	6968	6986	6851	6992	6882	6874	420	411	395	404	367	353	641	664	652	596	599	636
7.5	11548	11200	11270	11471	11610	11321	8128	8103	7950	8183	7984	7978	600	584	574	558	524	491	906	928	945	829	856	912
8	12950	12666	12742	12880	13030	12716	9342	9300	9156	9440	9107	9086	846	766	819	773	734	673	1245	1266	1291	1080	1121	1207
8.5	14418	14168	14088	14264	14399	14050	10513	10558	10435	10697	10279	10357	1114	1055	1067	1016	998	896	1586	1638	1642	1386	1405	1515
9	15740	15332	15386	15537	15649	15214	11659	11452	11166	11630	11278	11347	1462	1340	1417	1343	1278	1182	1773	1809	1834	1566	1636	1737
9.5	16411	16099	15966	16174	16139	15725	12353	12039	11740	12138	11830	11751	1801	1702	1765	1680	1597	1496	1923	1990	2049	1666	1742	1895
10	16196	15844	15800	16153	16341	15987	12245	12174	11912	12353	11940	12026	2115	1958	2024	1977	1863	1808	2047	2124	2149	1766	1827	2029
10.5	16819	16632	16549	16527	16544	16185	13078	12556	12343	12729	12441	12374	2260	2126	2201	2124	2004	2002	2134	2206	2226	1868	1944	2135
11	16710	16419	16321	16312	16297	15899	13197	12644	12520	12865	12600	12508	2571	2453	2545	2463	2326	2234	2414	2457	2514	2086	2213	2398
11.5	16385	16264	15908	16053	16100	15674	12971	12522	12288	12629	12346	12314	2548	2459	2498	2455	2278	2259	2506	2526	2576	2122	2239	2470
12	17042	16812	16628	16766	16803	16325	13453	12771	12757	13088	12957	12705	2627	2524	2554	2475	2351	2267	2461	2457	2468	2109	2188	2403

## Sheet: Fig. S6
Fig. S6 PlasR-GFP
	OD600
Time(h)	PsdR-LasR196						LasR196						PsdR-LasR73						LasR73
0.3	0.141	0.139	0.139	0.139	0.139	0.139	0.155	0.163	0.154	0.165	0.165	0.161	0.137	0.137	0.137	0.138	0.14	0.141	0.145	0.143	0.145	0.146	0.147	0.15
0.6	0.172	0.168	0.17	0.17	0.17	0.172	0.194	0.2	0.192	0.203	0.209	0.207	0.167	0.167	0.168	0.169	0.172	0.174	0.179	0.176	0.18	0.182	0.184	0.187
1	0.222	0.213	0.219	0.216	0.217	0.225	0.258	0.261	0.253	0.263	0.285	0.272	0.214	0.215	0.217	0.22	0.227	0.232	0.24	0.233	0.24	0.241	0.246	0.253
1.3	0.307	0.29	0.307	0.287	0.292	0.306	0.362	0.365	0.364	0.371	0.381	0.384	0.307	0.31	0.318	0.324	0.339	0.338	0.342	0.331	0.35	0.354	0.363	0.366
1.6	0.41	0.398	0.41	0.406	0.407	0.413	0.436	0.444	0.441	0.454	0.457	0.457	0.411	0.413	0.417	0.429	0.429	0.448	0.422	0.426	0.429	0.454	0.454	0.468
2	0.477	0.462	0.47	0.477	0.473	0.487	0.493	0.506	0.499	0.522	0.522	0.512	0.48	0.477	0.482	0.486	0.486	0.513	0.49	0.5	0.492	0.507	0.506	0.524
2.3	0.534	0.515	0.521	0.534	0.526	0.546	0.562	0.573	0.561	0.584	0.59	0.579	0.53	0.527	0.531	0.536	0.546	0.559	0.563	0.564	0.556	0.574	0.561	0.59
2.6	0.604	0.589	0.594	0.605	0.6	0.616	0.618	0.632	0.623	0.644	0.645	0.63	0.593	0.599	0.604	0.593	0.596	0.617	0.635	0.625	0.614	0.627	0.612	0.641
3	0.66	0.644	0.647	0.66	0.652	0.668	0.673	0.684	0.674	0.692	0.698	0.68	0.643	0.647	0.653	0.645	0.639	0.664	0.743	0.701	0.662	0.683	0.681	0.705
3.3	0.712	0.695	0.697	0.708	0.706	0.71	0.74	0.747	0.743	0.743	0.759	0.728	0.713	0.709	0.707	0.695	0.698	0.713	0.794	0.755	0.709	0.714	0.721	0.733
3.6	0.761	0.72	0.744	0.744	0.742	0.735	0.769	0.77	0.763	0.763	0.779	0.758	0.722	0.721	0.716	0.715	0.711	0.723	0.788	0.763	0.724	0.732	0.742	0.761
4	0.785	0.754	0.774	0.775	0.774	0.767	0.78	0.787	0.784	0.781	0.802	0.776	0.73	0.724	0.728	0.724	0.723	0.737	0.801	0.796	0.745	0.751	0.756	0.779
4.3	0.81	0.777	0.79	0.797	0.786	0.794	0.815	0.821	0.822	0.812	0.836	0.802	0.755	0.738	0.747	0.74	0.753	0.762	0.823	0.816	0.775	0.78	0.787	0.813
4.6	0.849	0.81	0.832	0.836	0.822	0.832	0.845	0.847	0.854	0.847	0.871	0.841	0.783	0.783	0.778	0.771	0.764	0.789	0.856	0.839	0.813	0.821	0.823	0.87
5	0.881	0.853	0.861	0.868	0.853	0.864	0.872	0.881	0.879	0.874	0.898	0.868	0.814	0.812	0.815	0.805	0.81	0.83	0.891	0.882	0.848	0.851	0.858	0.887
5.3	0.915	0.88	0.895	0.905	0.892	0.899	0.9	0.91	0.907	0.904	0.928	0.898	0.847	0.846	0.841	0.829	0.839	0.859	0.922	0.905	0.871	0.88	0.882	0.901
5.6	0.945	0.909	0.924	0.934	0.923	0.93	0.929	0.936	0.932	0.929	0.958	0.931	0.881	0.88	0.876	0.855	0.868	0.883	0.949	0.923	0.914	0.914	0.91	0.958
6	0.971	0.936	0.952	0.959	0.947	0.966	0.957	0.967	0.97	0.966	0.999	0.956	0.908	0.901	0.899	0.881	0.884	0.91	0.981	0.957	0.941	0.942	0.946	0.984
6.3	1.003	0.96	0.994	0.998	0.972	0.999	0.991	0.997	0.995	0.996	1.021	0.99	0.944	0.935	0.932	0.911	0.931	0.946	0.992	0.968	0.96	0.958	0.961	1.002
6.6	1.027	0.994	1.023	1.024	1.02	1.026	1.004	1.011	1.014	1.009	1.032	1.003	0.965	0.957	0.95	0.94	0.965	0.968	1	0.984	0.974	0.97	0.972	1.001
7	1.043	1.021	1.059	1.064	1.035	1.062	1.024	1.024	1.023	1.017	1.043	1.012	0.985	0.963	0.961	0.963	0.99	1.002	0.991	0.968	0.974	0.966	0.969	0.989
7.3	1.062	1.046	1.071	1.068	1.066	1.062	1.036	1.033	1.029	1.023	1.046	1.013	1.014	0.992	0.978	0.99	0.998	1.024	0.99	0.966	0.972	0.966	0.969	0.986
7.6	1.065	1.076	1.063	1.065	1.069	1.065	1.041	1.035	1.03	1.021	1.042	1.009	1.037	1.009	1.01	1.006	1.037	1.04	0.988	0.964	0.972	0.965	0.968	0.982
8	1.065	1.058	1.065	1.065	1.069	1.066	1.034	1.032	1.026	1.018	1.04	1.007	1.043	1.041	1.036	1.036	1.041	1.059	0.987	0.962	0.97	0.965	0.967	0.982
8.3	1.066	1.058	1.065	1.069	1.069	1.069	1.032	1.029	1.023	1.016	1.037	1.005	1.047	1.042	1.037	1.039	1.04	1.06	0.986	0.961	0.969	0.964	0.966	0.981
8.6	1.06	1.059	1.062	1.065	1.071	1.064	1.03	1.027	1.021	1.013	1.035	1.002	1.046	1.04	1.038	1.04	1.037	1.058	0.985	0.959	0.968	0.963	0.964	0.979
9	1.041	1.042	1.046	1.052	1.055	1.047	1.018	1.015	1.01	1.001	1.025	0.99	1.038	1.032	1.03	1.033	1.028	1.05	0.979	0.954	0.964	0.958	0.96	0.975
9.3	1.039	1.039	1.044	1.05	1.051	1.044	1.016	1.013	1.008	0.999	1.023	0.989	1.037	1.03	1.028	1.031	1.026	1.048	0.979	0.953	0.964	0.957	0.958	0.975
9.6	1.035	1.033	1.044	1.046	1.046	1.039	1.014	1.01	1.006	0.996	1.02	0.986	1.032	1.025	1.022	1.024	1.02	1.042	0.977	0.951	0.962	0.956	0.956	0.973
10	1.029	1.026	1.038	1.038	1.039	1.033	1.011	1.007	1.003	0.993	1.017	0.983	1.027	1.021	1.017	1.02	1.014	1.036	0.974	0.949	0.958	0.953	0.953	0.97
10.3	1.024	1.021	1.03	1.031	1.033	1.028	1.008	1.004	1	0.99	1.014	0.98	1.02	1.014	1.011	1.014	1.008	1.029	0.971	0.946	0.955	0.949	0.951	0.967
10.6	1.018	1.015	1.024	1.025	1.029	1.021	1.004	1	0.996	0.986	1.01	0.976	1.013	1.006	1.004	1.007	1.002	1.022	0.967	0.942	0.952	0.946	0.947	0.963
11	1.008	1.005	1.016	1.017	1.018	1.012	0.996	0.992	0.989	0.978	1.003	0.969	1.002	0.996	0.995	0.996	0.991	1.013	0.961	0.937	0.947	0.94	0.942	0.958
11.3	1.004	1	1.011	1.011	1.014	1.008	0.994	0.99	0.986	0.976	1	0.967	0.997	0.99	0.989	0.992	0.986	1.007	0.959	0.935	0.945	0.939	0.94	0.956
11.6	0.999	0.995	1.006	1.007	1.006	1	0.99	0.987	0.983	0.972	0.997	0.963	0.991	0.983	0.982	0.985	0.979	1	0.956	0.931	0.942	0.937	0.936	0.952
12	0.984	0.98	0.994	0.996	0.994	0.985	0.971	0.971	0.97	0.957	0.98	0.952	0.974	0.966	0.965	0.973	0.966	0.989	0.945	0.92	0.931	0.923	0.925	0.941
	GFP
Time(h)	PsdR-LasR196						LasR196						PsdR-LasR73						LasR73
0.3	3410	3476	3491	3445	3441	3462	3481	3609	3692	3666	3734	3904	2900	2894	2895	2878	3018	2926	2562	2524	2561	2549	2533	2614
0.6	3913	4009	3977	3910	3963	3997	3934	4120	4155	4249	4208	4540	3260	3299	3418	3343	3528	3301	2931	2865	2872	2897	2929	3021
1	4694	4744	4701	4771	4664	4774	4615	4744	4792	4807	5204	5430	3934	3939	4018	4014	4412	4146	3655	3610	3659	3680	3624	3791
1.3	5956	5967	5872	5925	5924	6217	5679	5925	5951	6086	6021	6603	5020	5077	5228	5192	5569	5298	4580	4608	4587	4617	4721	4921
1.6	7050	7171	7222	7169	7265	7311	6584	6887	6858	7154	7037	7658	6205	6408	6444	6391	6874	6681	5515	5804	5543	5826	5710	6207
2	8650	8675	8630	8636	8783	8925	7765	8270	8207	8546	8377	9377	7564	7699	7740	7718	8369	8046	6726	7123	6856	7007	7157	7487
2.3	10768	10728	10632	10755	10890	11208	9575	10033	10052	10456	10534	11549	9207	9296	9584	9241	10132	9880	7934	8359	8345	8635	8697	9010
2.6	13375	13469	13502	13289	13871	14237	11486	12107	12243	12869	12597	14234	11040	11213	11416	11313	12140	11737	9359	9870	9844	10321	10384	10587
3	16740	17017	16649	16774	17196	17906	13669	14814	14871	15562	15309	17826	12788	13030	13278	13256	13948	13745	11329	12099	11941	11997	12452	12593
3.3	20906	21301	21442	21318	21709	22681	17416	18549	18998	20075	19515	22329	15250	15530	16051	15757	16625	16414	13502	14257	14469	14602	15165	15197
3.6	26677	26487	26998	26957	27112	28476	22040	23054	23569	24807	24117	28031	17656	18190	18685	18481	19478	19482	15970	16643	17050	17374	17485	17849
4	32927	32633	33847	33506	34125	35203	26011	27743	28333	29586	28700	33151	20147	20384	20959	21062	22509	21843	18598	19982	20101	19934	20683	20898
4.3	38910	38894	40320	39662	39642	41500	30467	32330	32833	34270	33236	38265	22872	23593	24149	23975	25793	25107	21322	22632	22910	22844	23350	23718
4.6	45080	46090	46813	46520	46212	48802	34875	37266	38339	39728	38238	43771	26089	26819	27572	27215	28648	28259	25043	26124	26660	26781	27406	27492
5	51216	52911	53486	52599	52307	55570	39453	41944	42648	44767	43260	48997	29233	30288	30749	30403	32927	31693	28244	29655	30735	30428	30986	30943
5.3	57308	58845	59531	59121	58649	61831	43712	46338	47083	49227	47540	53672	32356	33541	34299	34089	35988	35318	31516	32685	34147	34032	34418	34279
5.6	62059	64708	65259	65231	64178	68365	47115	50409	52051	53639	51570	57904	35871	36867	37594	37411	39911	38678	34793	35865	37472	37164	37606	37536
6	67970	70624	71360	71292	70534	74637	51595	54815	56290	58207	55909	63056	38987	40199	41143	40643	43903	42029	38884	40288	40348	40026	40497	41049
6.3	73574	76082	77345	77389	76218	81673	55861	59372	60916	62470	60749	66552	42131	43901	44955	44677	47921	46114	41648	43352	43695	42889	43902	44348
6.6	79892	81430	83359	83552	82734	87812	58735	62392	63441	65425	63449	69115	45729	47153	47918	48527	51077	50282	42681	45420	45049	44640	45054	46250
7	84160	87085	88219	88458	86992	91906	60978	64467	65352	67116	64552	71157	48530	49732	51694	51657	54812	53165	43323	45007	46676	46221	46803	46633
7.3	86764	92246	91329	91558	91734	93337	63388	66834	67705	70051	66862	74056	51654	53167	54432	54758	58263	56574	44600	46276	48240	47444	48039	48093
7.6	90593	95529	94410	94468	91737	99089	65992	69049	69931	72131	69017	75014	54908	55985	57991	57908	59768	59648	45369	47286	48830	48610	48349	48990
8	93223	97669	97986	97639	96611	96611	66811	70449	71217	73558	69490	76234	56433	58094	59630	59709	60785	61447	45721	47568	49704	48880	49140	49449
8.3	95796	95796	95796	95796	95796	95796	67685	71366	71996	74018	70240	76466	58057	59707	61055	61324	62165	62855	45863	47967	49529	48709	49130	49587
8.6	97517	97517	97517	97517	97517	97517	68834	71933	72241	73968	70885	76382	59535	61027	61972	62624	62537	64027	46157	47853	49878	49110	49335	49787
9	98783	98783	98793	98763	98793	98793	69287	72521	73424	74977	71563	76757	61538	62402	63638	64057	64146	65498	46681	48487	50765	49958	49813	50235
9.3	94155	94155	98455	98355	95155	98155	68981	71806	72352	74103	70828	76495	61382	62562	63593	64036	63990	65202	46622	48505	50255	49470	49637	49934
9.6	98162	98102	98102	98102	98102	98102	68597	71030	72319	73690	70101	75876	61262	62700	63039	63719	63548	65239	46224	48440	49843	49337	49426	49460
10	96852	96822	96822	96822	96822	96822	67614	70211	71416	72579	69624	75342	61205	62322	63024	63841	63556	65022	46099	47761	49602	48974	48784	49354
10.3	96771	96771	96771	96771	96771	96771	67558	70264	71224	72381	69510	74824	61178	62577	63346	63685	63166	65009	46152	47654	49505	48889	49116	49432
10.6	96830	96870	96830	96830	96830	96830	67615	70539	71196	72604	69288	75341	61212	62470	63568	63598	63315	65348	46314	47731	49641	48883	49198	49625
11	97464	97464	98464	97464	97464	98464	67900	70616	71409	72542	69810	75307	61953	63156	63312	64663	63320	65801	46602	48019	49732	49364	48897	49919
11.3	96794	96794	98794	96794	96794	98794	67713	69735	71154	72237	69322	75016	61478	62675	63289	63713	62936	65378	46088	47836	49667	49266	49057	49627
11.6	96691	96691	99691	96691	96691	99691	67030	69742	70399	71678	69074	74395	61349	62261	63308	64344	63331	65406	45790	47527	49574	48704	48742	49323
12	94164	96164	96164	96164	96164	96164	66363	68753	70104	71288	68984	73839	61136	62218	62982	63671	62884	65216	46200	47390	49456	48492	48959	49413

## Sheet: Fig.S7
Fig. S7 PlasB-GFP
	OD600
Time(h)	PsdR-LasR196(+C12)				PsdR-LasR196				LasR196(+C12)				LasR196				PsdR-LasR73(+C12)						PsdR-LasR73						LasR73(+C12)						LasR73
2	0.708	0.723	0.732	0.732	0.726	0.7	0.716	0.72	0.692	0.705	0.707	0.758	0.873	0.705	0.72	0.718	0.769	0.791	0.804	0.802	0.802	0.812	0.722	0.726	0.726	0.732	0.735	0.737	0.703	0.704	0.761	0.779	0.736	0.775	0.674	0.681	0.685	0.683	0.676	0.677
2.5	0.773	0.788	0.793	0.785	0.784	0.757	0.773	0.778	0.753	0.77	0.771	0.819	0.948	0.773	0.776	0.777	0.832	0.843	0.838	0.846	0.845	0.849	0.776	0.78	0.777	0.779	0.787	0.804	0.77	0.766	0.802	0.797	0.8	0.8	0.73	0.735	0.742	0.731	0.733	0.734
3	0.813	0.827	0.832	0.826	0.813	0.802	0.804	0.804	0.79	0.826	0.828	0.868	1.001	0.817	0.824	0.822	0.854	0.866	0.86	0.88	0.88	0.883	0.812	0.817	0.813	0.819	0.822	0.843	0.809	0.789	0.842	0.839	0.824	0.831	0.78	0.789	0.789	0.792	0.789	0.783
3.5	0.886	0.879	0.887	0.887	0.846	0.832	0.828	0.838	0.874	0.904	0.901	0.938	1.02	0.846	0.845	0.847	0.881	0.902	0.894	0.921	0.917	0.919	0.871	0.842	0.852	0.851	0.869	0.909	0.832	0.836	0.881	0.883	0.864	0.874	0.807	0.821	0.815	0.82	0.825	0.821
4	0.927	0.934	0.941	0.942	0.875	0.856	0.862	0.864	0.936	0.955	0.959	0.993	1.072	0.875	0.893	0.895	0.902	0.925	0.933	0.956	0.953	0.974	0.927	0.866	0.871	0.878	0.93	0.94	0.853	0.889	0.914	0.921	0.902	0.912	0.844	0.86	0.849	0.862	0.863	0.859
4.5	0.977	0.984	0.99	0.986	0.884	0.884	0.869	0.886	0.984	0.997	1.005	1.045	1.117	0.932	0.937	0.941	0.928	0.956	0.966	0.996	0.991	1.003	0.917	0.883	0.895	0.912	0.967	0.998	0.872	0.935	0.961	0.975	0.941	0.964	0.875	0.913	0.891	0.884	0.898	0.888
5	1.015	1.02	1.032	1.024	0.921	0.936	0.921	0.923	1.015	1.04	1.05	1.089	1.157	0.968	0.969	0.976	0.949	0.975	0.992	1.038	1.031	1.058	0.944	0.909	0.933	0.946	0.991	1.039	0.89	0.961	1.011	1.015	0.996	1.003	0.898	0.924	0.909	0.935	0.929	0.915
5.5	1.061	1.095	1.101	1.054	0.973	0.981	0.961	0.968	1.052	1.088	1.099	1.145	1.189	1.002	1.007	1.009	0.98	0.995	1.041	1.089	1.084	1.101	0.962	0.944	0.953	0.976	1.022	1.07	0.918	1.016	1.028	1.025	1.02	1.02	0.92	0.944	0.931	0.956	0.949	0.939
6	1.082	1.074	1.08	1.06	1.034	1.035	1.017	1.025	1.108	1.129	1.128	1.143	1.239	1.033	1.049	1.056	1.009	1.033	1.092	1.121	1.123	1.129	0.989	0.991	0.978	0.999	1.068	1.091	0.925	1.029	1.026	1.024	1.026	1.023	0.931	0.975	0.963	0.982	0.981	0.956
6.5	1.087	1.081	1.088	1.063	1.065	1.055	1.059	1.065	1.127	1.129	1.13	1.141	1.269	1.079	1.071	1.073	1.05	1.05	1.119	1.144	1.136	1.132	1.002	1.021	1.009	1.022	1.11	1.109	0.988	1.027	1.024	1.022	1.025	1.022	0.945	0.973	0.965	0.977	1.013	0.982
7	1.089	1.077	1.084	1.055	1.066	1.059	1.056	1.063	1.127	1.127	1.127	1.135	1.278	1.115	1.108	1.104	1.074	1.099	1.131	1.134	1.128	1.122	1.005	1.016	1.031	1.05	1.089	1.128	1.012	1.022	1.021	1.02	1.022	1.02	0.999	1.019	0.983	0.964	1.043	1.022
7.5	1.078	1.069	1.076	1.049	1.069	1.06	1.055	1.064	1.122	1.121	1.123	1.133	1.273	1.106	1.095	1.095	1.127	1.124	1.125	1.123	1.116	1.109	0.995	1.05	1.073	1.023	1.127	1.142	1.015	1.02	1.019	1.017	1.02	1.017	1	1.023	1.019	1.019	1.028	1.025
8	1.072	1.063	1.071	1.044	1.062	1.053	1.049	1.057	1.116	1.122	1.123	1.121	1.269	1.102	1.09	1.091	1.129	1.123	1.113	1.112	1.105	1.125	0.999	1.005	1.036	1.011	1.08	1.153	1.012	1.017	1.016	1.014	1.017	1.013	1	1.018	1.018	1.024	1.017	1.023
8.5	1.065	1.058	1.066	1.039	1.056	1.047	1.043	1.052	1.115	1.114	1.112	1.112	1.263	1.1	1.087	1.089	1.122	1.115	1.102	1.1	1.093	1.113	1.093	1.081	1.089	1.091	1.099	1.117	1.012	1.014	1.012	1.009	1.014	1.009	0.998	1.015	1.013	1.018	1.015	1.02
9	1.099	1.098	1.096	1.098	1.248	1.085	1.071	1.072	1.055	1.047	1.055	1.029	1.04	1.031	1.027	1.035	1.111	1.101	1.089	1.086	1.078	1.096	1.098	1.094	1.095	1.094	1.112	1.115	1.009	1.007	1.004	1.001	1.007	1.001	0.991	1.005	1.004	1.009	1.009	1.014
9.5	1.093	1.092	1.09	1.092	1.24	1.077	1.065	1.067	1.054	1.046	1.054	1.028	1.038	1.028	1.024	1.032	1.102	1.091	1.078	1.076	1.069	1.087	1.093	1.089	1.09	1.088	1.105	1.108	1.008	1.005	1.003	1	1.005	1	0.989	1.004	1.003	1.008	1.007	1.013
10	1.082	1.084	1.084	1.083	1.234	1.071	1.057	1.058	1.048	1.041	1.048	1.023	1.036	1.024	1.021	1.029	1.091	1.081	1.068	1.065	1.058	1.089	1.089	1.077	1.079	1.077	1.096	1.097	1.004	1	0.998	0.995	0.999	0.994	0.985	1	0.999	1.004	1.004	1.009
10.5	1.074	1.075	1.074	1.074	1.222	1.059	1.048	1.048	1.041	1.034	1.042	1.016	1.03	1.018	1.017	1.025	1.079	1.07	1.06	1.054	1.049	1.077	1.077	1.067	1.068	1.067	1.087	1.085	0.997	0.995	0.993	0.99	0.994	0.99	0.981	0.996	0.995	1	1	1.004
11	1.059	1.06	1.061	1.061	1.21	1.045	1.032	1.033	1.027	1.02	1.027	1.002	1.015	1.004	0.999	1.009	1.065	1.054	1.044	1.041	1.035	1.06	1.063	1.051	1.053	1.05	1.069	1.069	0.988	0.987	0.982	0.98	0.984	0.98	0.974	0.988	0.986	0.991	0.99	0.995
11.5	1.056	1.058	1.058	1.058	1.206	1.04	1.028	1.029	1.026	1.019	1.026	0.999	1.015	1.008	1.002	1.011	1.056	1.048	1.038	1.035	1.029	1.053	1.054	1.043	1.043	1.042	1.06	1.06	0.986	0.984	0.979	0.976	0.98	0.976	0.971	0.986	0.984	0.989	0.988	0.992
12	1.05	1.052	1.052	1.052	1.2	1.033	1.021	1.023	1.02	1.014	1.021	0.994	1.011	1.001	1	1.008	1.049	1.04	1.03	1.028	1.023	1.044	1.043	1.034	1.035	1.032	1.05	1.051	0.98	0.979	0.975	0.972	0.976	0.971	0.966	0.982	0.979	0.983	0.984	0.988
	GFP
Time(h)	PsdR-LasR196(+C12)				PsdR-LasR196				LasR196(+C12)				LasR196				PsdR-LasR73(+C12)						PsdR-LasR73						LasR73(+C12)						LasR73
2	2905	2991	3022	2992	2237	2143	2151	2145	2140	2376	2451	2651	1568	1589	1589	1606	196	203	207	197	207	227	220	195	195	204	196	194	187	184	201	206	198	207	188	177	179	176	186	176
2.5	3872	4023	4161	4239	2817	2656	2729	2703	2826	3104	3189	3575	1852	1850	1883	1819	217	227	225	255	225	240	229	215	201	216	196	198	195	211	208	210	213	224	207	188	189	193	184	191
3	5248	5591	5865	6175	3731	3541	3667	3648	3861	4291	4358	4953	2349	2312	2369	2315	214	247	246	254	244	259	208	226	228	221	203	222	217	220	217	234	231	225	213	204	204	207	204	191
3.5	7403	8034	8232	8887	5074	4733	4935	4986	5385	5963	6055	6988	2974	2942	2991	2970	236	249	250	263	266	281	245	228	228	240	218	217	230	231	237	251	236	255	225	218	213	215	221	208
4	10141	11218	11572	12521	6858	6423	6728	6795	7550	8352	8413	9784	3952	3904	3958	3925	259	274	284	289	303	298	263	231	243	245	232	239	235	259	263	262	259	272	231	222	215	200	237	235
4.5	13609	15141	15702	17162	9452	8633	9074	9268	10390	11459	11588	13284	5404	5294	5397	5281	270	294	308	323	335	344	274	267	259	245	249	239	262	261	274	271	274	277	235	241	228	241	237	221
5	17466	19692	20435	22531	12767	11378	12167	12285	13718	15347	15422	17727	7230	7194	7227	7100	306	323	373	377	375	393	278	270	264	283	278	257	266	289	277	284	310	316	255	246	265	251	249	239
5.5	21842	24845	25987	27926	16549	14744	15718	15805	18150	19509	19272	21548	9651	9517	9565	9376	358	376	412	436	468	497	312	293	295	300	279	284	276	297	347	332	310	341	269	260	257	269	255	260
6	26819	29898	29927	31874	20764	18363	19799	19871	21445	22493	22248	24343	12508	12320	12213	12190	427	471	522	560	614	632	340	316	338	345	325	333	282	328	345	345	341	358	285	266	276	277	256	263
6.5	30212	33679	33875	33777	25518	22619	23863	24046	24015	25275	25030	27006	15189	14927	14928	14718	513	580	664	723	781	805	422	405	412	419	420	398	295	350	361	358	354	369	308	276	302	275	286	266
7	33479	35472	35179	34588	27713	26231	26852	26733	26127	26593	26170	27912	17176	16772	16694	16647	641	718	794	817	870	846	537	506	534	546	552	508	343	360	357	374	366	400	333	285	318	304	297	308
7.5	34964	36271	35977	35138	31121	28885	29633	30012	27199	27458	27094	28621	19209	18611	18711	18515	790	864	891	863	874	898	692	653	667	714	683	629	357	374	382	394	384	409	356	347	321	333	320	329
8	35808	36914	36491	35161	32147	30472	31182	31548	27635	27753	27338	28842	20196	19482	19636	19464	951	909	926	858	930	902	891	830	896	880	884	792	369	397	408	405	397	418	360	335	371	343	340	349
8.5	36250	37083	36709	35496	32704	31085	31768	31946	27961	27884	27561	29006	20727	20038	20132	19883	1022	956	936	900	949	940	1052	988	1067	1063	1060	942	381	406	432	406	412	412	396	368	354	350	368	344
9	36835	37555	36979	35719	33303	31769	32357	32650	28127	28272	27939	29415	21237	20460	20660	20449	1058	994	963	902	976	963	1236	1184	1236	1224	1216	1108	383	415	434	429	431	446	402	376	375	366	377	354
9.5	36501	37336	36735	35583	33037	31715	32167	32422	28005	28108	27737	29243	21160	20474	20570	20400	1072	1008	980	904	1007	961	1281	1248	1278	1279	1293	1136	396	447	439	446	420	448	404	378	381	382	384	366
10	36505	37099	36437	35269	32886	31605	32013	32246	27672	28023	27625	29070	21353	20512	20581	20369	1069	1008	1013	916	963	953	1318	1262	1297	1310	1302	1178	424	456	436	438	455	469	395	399	394	382	393	372
10.5	36358	37032	36460	35376	32791	31412	31964	32358	27769	27861	27505	28783	21353	20464	20483	20384	1103	1024	980	929	952	970	1343	1309	1341	1342	1339	1220	419	449	440	446	437	450	439	388	391	399	394	392
11	36490	37330	36712	35542	32963	31672	32295	32439	27900	28025	27622	29113	21476	20513	20801	20541	1119	1048	1021	942	1012	996	1392	1347	1376	1373	1386	1256	446	461	455	461	463	492	455	421	414	415	414	401
11.5	36467	37085	36496	35433	32901	31384	31837	32194	27634	27828	27372	28794	21377	20387	20630	20373	1117	1044	1012	941	1009	989	1413	1352	1362	1365	1383	1229	437	459	440	454	455	478	446	438	412	416	416	424
12	36280	37071	36355	35236	32732	31261	31900	31984	27545	27637	27435	28652	21148	20284	20393	20222	1122	1050	1027	959	1019	993	1378	1356	1401	1391	1409	1243	452	476	466	480	462	506	449	427	414	414	426	419

## Sheet: Fig.S8
Fig. S8 Competition
		LasR196 VS LasR73-GM
Replicate 1		LasR73-GM				LasR196+ LasR73-GM
day0	101	188	189	151	103	295	163	197
day1	103	115	151	210	105	188	168	133
Replicate 2
day0	101	217	219	193	103	254	104	195
day1	103	201	250	113	105	175	164	124
Replicate 3
day0	101	224	231	182	103	139	129	176
day1	103	275	237	215	105	175	129	115
		PsdR-LasR196 VS PsdR-LasR73-GM
Replicate 1		PsdR-LasR73-GM				PsdR-LasR196+ PsdR-LasR73-GM
day0	101	225	112	105	103	256	109	64
day1	104	122	94	85	106	36	26	31
Replicate 2
day0	101	121	111	195	103	163	90	163
day1	104	112	64	67	106	35	25	15
Replicate 3
day0	101	47	29	98	103	84	33	72
day1	104	151	144	201	106	47	58	47
